# Supplementary material for: Distinct value computations support rapid sequential decisions
Source: Nat Commun. 2023 Nov 21;14:7573. doi: 10.1038/s41467-023-43250-x (PMC10663503; doi:10.1038/s41467-023-43250-x)
Supplement: Supplementary file 4 — Source Data [file 41467_2023_43250_MOESM4_ESM.xlsx]

## Sheet: Figure 1A
J040 Raw Wait Time:		Bin Left Edge	Bin Right Edge	Bin Count		Mean
10.9745		0	1	8		11.1221
NaN		1	2	3
13.4868		2	3	3
9.3709		3	4	11
6.2028		4	5	53
22.4918		5	6	162
6.1414		6	7	287
7.632		7	8	407
4.3852		8	9	478
24.8116		9	10	496
1.1992		10	11	415
28.0772		11	12	298
NaN		12	13	263
12.9765		13	14	205
10.2569		14	15	160
7.8209		15	16	107
5.4547		16	17	102
22.5245		17	18	72
7.3949		18	19	45
8.5432		19	20	57
7.3889		20	21	47
6.5204		21	22	37
5.4188		22	23	27
9.5788		23	24	21
10.4868		24	25	35
5.8797		25	26	20
24.879		26	27	14
7.9541		27	28	16
14.1946		28	29	11
7.5445
16.7275
NaN
7.9871
22.5757
11.6801
15.3194
9.0195
10.8011
8.7715
NaN
13.0679
13.6796
13.4822
9.7774
10.0278
7.7926
19.9383
9.9456
16.9975
22.1865
8.986
11.2793
6.3216
4.7562
11.7242
6.0538
6.6554
4.2796
1.1182
5.0168
12.8661
28.2638
NaN
27.0949
8.2446
16.5148
11.5973
NaN
17.3401
6.5965
9.1468
14.7456
NaN
6.9169
0.8516
15.7168
18.2486
17.5114
6.3942
20.9535
26.423
22.8382
6.9761
19.8112
10.2315
13.8915
NaN
8.3434
7.4806
5.1767
9.652
12.6041
11.4717
NaN
11.7248
5.1657
9.8097
19.1813
18.4155
NaN
13.1108
12.2293
16.3143
6.7546
16.4555
12.4125
9.4468
9.4436
NaN
15.6052
14.2567
19.2845
27.6097
13.2379
NaN
14.5274
13.6249
11.7445
13.7348
NaN
26.3731
20.4587
17.1755
NaN
13.7293
NaN
8.2801
14.0396
7.3692
18.1258
7.1297
11.7113
9.7086
7.0924
NaN
25.7106
12.504
8.057
10.186
7.7749
9.3093
16.9339
12.8527
12.2588
8.2197
13.6535
9.175
5.1649
7.9467
25.9124
7.1726
12.7447
8.7364
10.0723
13.9925
20.3582
NaN
25.6997
13.5768
9.4251
NaN
NaN
25.0034
9.2127
24.8566
11.2662
5.4703
9.276
12.9269
9.7581
11.6994
9.9606
10.9275
10.0151
9.8329
NaN
16.6516
22.6334
15.328
24.3108
NaN
7.021
10.0998
4.9779
21.4559
5.6864
11.5688
16.5334
9.4237
6.4776
6.852
6.9283
7.4681
10.953
24.2525
NaN
27.8985
17.2804
7.3911
9.057
11.2703
8.311
7.0751
8.364
16.3284
21.7593
NaN
6.0932
6.6311
14.317
13.2454
12.7539
11.0856
13.2975
6.4763
8.0067
8.7392
12.1699
6.1953
19.9063
7.0735
7.1148
7.7748
NaN
12.5063
13.5879
15.7035
20.6369
20.4633
NaN
14.5508
10.3946
7.7131
17.7949
10.4336
14.0108
11.707
15.3618
9.4238
NaN
12.9896
10.7851
13.5907
10.4808
23.6323
11.7563
21.4706
14.8473
NaN
12.2849
12.2517
7.8866
22.0261
11.3159
8.5637
9.7129
7.8699
7.2002
6.5729
11.2095
27.976
20.2347
28.4085
9.0557
12.3667
8.7055
14.2387
19.3819
11.2035
15.5777
13.7696
9.1785
NaN
24.3071
13.4516
8.3861
13.4051
8.378
9.9113
10.7355
9.9356
15.982
NaN
9.6752
14.7304
9.9497
14.7042
8.2133
9.5057
9.1595
24.6568
9.1329
8.445
9.1625
10.0868
12.0929
9.1933
10.1003
9.4119
11.6027
8.0555
15.2916
11.4256
13.627
12.7982
8.1739
7.537
NaN
7.9204
11.9697
8.0121
NaN
7.3674
12.1582
11.0906
NaN
NaN
9.9692
16.7145
18.5089
13.9235
12.1106
8.2687
8.7719
NaN
13.2709
16.751
12.1119
14.2182
11.1112
22.1483
7.0577
25.6356
7.8683
NaN
9.3045
8.4271
NaN
10.1022
6.48
13.0613
15.4462
11.5753
8.4333
13.2345
8.1194
NaN
7.9505
12.9961
10.1712
20.0457
8.7654
NaN
10.9502
16.2678
12.1353
14.649
8.2087
4.8769
21.6766
7.1278
25.6687
9.0203
7.1074
13.9764
NaN
12.9829
10.3358
11.458
14.7155
13.8076
9.2981
NaN
10.9471
6.6065
26.01
22.9864
8.8887
15.8356
8.8636
6.5723
9.9113
10.2428
NaN
12.2751
3.6345
14.6085
13.3052
20.5346
26.2092
NaN
10.4187
13.3335
8.7073
8.6357
15.3878
9.279
19.7232
14.0022
10.5336
19.2053
26.0669
10.6052
8.2382
11.5714
24.5569
NaN
24.0332
7.2756
9.2075
6.8158
NaN
8.7505
NaN
NaN
12.0229
8.0425
8.7881
20.4644
8.1411
8.2611
13.9724
27.6368
12.5406
8.6756
11.1474
10.9847
8.8762
27.7969
7.8157
7.9
7.173
19.9952
9.2174
NaN
8.5759
10.1458
8.4887
15.7886
16.6144
11.6427
8.1903
16.7527
8.424
9.478
14.3314
11.8148
11.6096
12.1676
NaN
NaN
8.3151
16.2322
12.6754
15.8337
8.4231
10.9549
9.5348
13.9559
6.6568
7.4326
11.154
5.8507
12.3742
11.696
8.301
NaN
16.5128
10.0596
5.7693
20.254
4.6796
7.8497
9.2926
7.9171
23.4104
7.6635
4.996
6.3461
7.3537
NaN
13.3221
13.9543
5.8716
6.1737
10.4094
10.3126
13.6893
7.8457
23.788
3.9579
16.8911
8.5397
10.1266
NaN
22.0856
20.4877
4.6334
NaN
8.0053
6.2569
24.0049
20.6887
7.6726
7.6335
8.4876
8.96
6.9093
4.2276
7.3181
28.2471
8.9529
16.1941
15.5084
5.0699
15.132
10.4699
7.119
9.252
12.9336
9.8842
13.9232
6.8505
9.6045
18.0334
10.4599
10.1279
NaN
7.4385
18.0502
11.9952
11.6787
9.3228
15.9136
9.4377
24.892
10.5899
9.2088
10.2923
9.001
9.2568
9.7518
22.2646
10.0057
12.9326
13.9296
8.9259
9.2906
8.2149
15.6197
9.6672
7.5664
8.4206
18.4318
8.3112
22.9289
12.7972
12.4023
10.755
NaN
10.3889
13.9536
12.2807
NaN
9.5755
7.2512
23.3786
8.9149
14.5089
7.5134
15.5925
NaN
NaN
27.0706
8.4758
7.1094
16.1745
7.0814
9.3034
8.6428
7.2847
15.1165
6.6138
19.9078
9.7941
6.343
5.8435
8.3247
14.4618
18.2884
10.3545
19.1033
9.6422
10.9499
10.159
8.6538
10.4846
NaN
18.7055
6.5029
16.2208
10.6806
9.6153
9.1117
11.6881
8.4246
10.3617
12.6902
7.1679
12.2369
9.7148
10.6363
11.6217
9.1008
11.835
13.2423
13.608
9.5354
10.196
11.3539
8.1557
26.1617
13.1134
16.8251
26.7623
9.0895
11.1555
21.0321
14.1994
9.8464
9.1775
24.317
11.1181
11.8833
9.9866
9.2117
10.2641
NaN
25.7646
20.1739
22.6704
10.98
8.7159
14.249
6.6991
6.5615
20.7562
9.5824
5.8658
9.3455
6.5115
12.1927
11.1529
6.6802
8.0882
19.6477
9.1934
11.9156
10.0294
8.6005
15.514
NaN
7.5564
7.6596
17.0579
10.4541
7.7175
8.8896
8.1168
28.2653
11.0155
15.3449
NaN
9.1663
9.8079
6.7084
12.6685
6.9844
14.0586
10.6334
9.1307
7.689
12.7874
7.3037
7.4775
17.7353
7.2665
7.6149
8.5206
6.0164
8.7629
6.6932
16.0318
9.6222
9.6164
10.4814
13.2445
8.6829
9.0913
14.6721
8.8872
9.0394
6.6274
11.4955
8.742
10.1382
10.1329
10.0749
6.3241
3.6319
5.785
11.8781
9.8164
8.8066
9.3354
26.2442
11.703
14.6506
12.0443
11.8311
6.6256
17.5642
9.881
17.9919
23.5277
10.8674
10.397
15.4922
9.0203
22.781
12.1141
14.1002
12.1823
7.3048
8.4986
15.2564
NaN
14.5234
10.1563
11.5504
12.3309
8.9378
11.2291
12.2496
16.733
14.9948
9.312
NaN
8.4033
13.9124
12.3204
9.3488
11.5213
9.6342
19.8043
8.9653
10.3803
14.0444
11.1616
24.2443
9.8019
8.5311
7.0968
6.4964
NaN
13.77
6.9733
6.9608
9.2667
14.6282
10.5733
9.058
15.149
14.9491
13.1164
13.9423
12.1598
10.8492
12.3248
9.9845
13.0451
9.2737
17.7717
8.675
21.3283
12.1256
24.8465
12.1355
12.745
13.8524
5.572
11.9341
11.3009
12.0197
9.6824
10.61
14.7381
9.0989
5.8899
14.2434
5.6676
9.0553
25.7778
13.03
11.0585
9.39
7.2194
13.8962
9.8977
14.4201
23.1332
9.6274
11.825
8.386
11.2603
7.2778
8.5879
8.3272
12.9765
6.4431
27.3402
11.583
14.0155
8.9384
12.3251
9.2413
11.8855
8.5533
12.6305
12.6983
12.6336
20.1126
12.4346
8.7815
NaN
16.2435
9.9884
26.413
9.3538
11.676
11.6128
16.4126
12.4137
14.1634
5.9665
7.3521
10.4795
NaN
21.5434
7.8094
8.0581
18.6452
13.816
16.9198
10.0892
15.5394
10.2586
9.2011
15.9961
9.6263
9.837
20.0054
9.3162
7.1148
15.03
8.227
16.3648
8.9422
10.1821
13.1672
12.9855
15.7589
11.7767
13.1798
12.6622
11.7691
7.63
8.544
9.9893
10.5571
9.4301
14.0062
18.0335
9.0719
5.2382
11.8627
5.5797
7.2592
24.322
11.45
12.4615
0.6566
11.7476
NaN
17.5677
7.1126
NaN
10.6847
13.1539
23.9012
8.7812
14.6404
10.6402
15.465
13.4829
9.5366
7.3806
10.5156
19.4125
9.7525
8.1165
11.5462
7.4767
7.1859
NaN
6.7017
9.1472
5.927
4.498
8.7938
6.3333
5.3489
12.1954
8.778
6.4604
9.5179
8.7428
6.2394
6.6797
9.9241
8.628
7.1519
9.2848
5.9176
7.6665
9.2033
5.4158
6.046
7.2347
5.3325
13.0079
NaN
11.1296
5.7016
7.5193
13.943
7.2148
10.969
10.3123
10.5019
20.0341
15.4121
11.1304
21.6064
7.4713
16.9445
14.0282
18.9
6.7358
10.1899
9.5813
8.4476
9.3162
8.0251
10.0852
9.7655
7.559
8.5749
12.8571
5.4762
7.0187
NaN
7.2365
9.6439
6.0278
6.9449
7.074
12.5779
7.0381
10.65
16.1165
11.9747
10.7854
11.1672
7.3509
10.7952
11.2636
10.9666
12.3405
10.3246
NaN
10.5563
8.0849
16.8194
10.8481
12.784
6.891
12.8817
4.6336
12.6299
14.7676
9.5593
6.9865
NaN
12.6727
7.7674
9.4179
8.8202
12.4573
15.1995
10.7638
9.5789
16.8171
8.0308
9.1235
9.8838
11.0445
9.1066
16.3815
28.0675
12.475
8.8796
6.8901
7.745
9.6257
12.0391
7.3109
7.2276
10.0707
6.1728
10.8077
10.5448
6.0898
8.559
10.6449
10.6507
7.6066
7.2855
10.245
8.3188
10.2993
10.0454
10.4475
6.3485
6.7206
9.5889
8.7927
9.3914
NaN
10.3948
8.968
9.1619
7.7884
5.5918
10.7965
7.7937
8.3285
23.4009
13.9189
16.6219
NaN
12.2597
21.1567
23.5216
25.9716
12.0854
17.9648
14.8317
NaN
20.5395
14.6705
15.6366
14.2507
15.867
NaN
NaN
11.3137
15.2314
14.3923
15.9693
14.6337
13.5962
5.5631
19.3346
12.4051
17.755
8.0591
11.3639
8.6977
13.2088
12.0768
21.0198
8.1654
9.5078
15.0825
20.0865
8.6358
8.8193
18.4629
11.7692
23.878
27.8915
9.6576
10.89
12.9414
11.1131
9.4923
18.6722
10.1089
13.7924
14.864
6.1597
7.0036
8.3137
NaN
11.2728
25.1148
11.5618
11.9483
9.0171
8.9634
17.39
7.9586
6.5997
10.4011
13.1759
10.0884
8.5982
11.5348
8.0904
9.958
22.8181
8.2673
NaN
12.7783
6.7845
NaN
10.1489
7.8374
21.9464
11.7339
10.8962
11.509
11.4358
18.4546
13.1699
7.6887
11.2016
10.0004
12.3565
9.2624
8.0038
4.5135
5.174
7.5902
7.0534
10.8629
5.6029
NaN
7.6429
10.7111
13.1175
8.7858
10.4294
11.1686
8.0518
9.5743
5.8518
6.8104
5.4626
8.0307
7.9353
8.9375
5.2175
9.4938
9.6762
9.5724
8.9738
7.3136
11.8382
NaN
10.3636
8.7787
8.757
10.0576
6.9791
7.9109
10.0229
15.258
7.4919
14.9816
10.6738
8.9223
12.4236
9.8381
25.7399
6.7048
10.4552
10.1171
7.9839
12.0557
7.9835
9.3157
5.7283
8.6715
12.8157
7.9548
11.9577
6.4393
3.1211
8.1361
7.9029
10.7059
14.7157
7.7052
6.8809
13.6656
7.7385
8.57
9.9548
9.0974
NaN
6.4057
11.6833
8.117
NaN
20.1463
9.4647
13.4905
10.7535
12.3824
9.8504
25.5861
12.4146
NaN
8.2756
10.9062
9.5839
8.7973
9.3481
10.5303
8.8209
13.2706
NaN
24.3869
7.5986
10.1367
7.1529
9.5667
11.6904
16.8626
9.3146
21.8059
NaN
10.9891
10.4926
10.7092
6.9957
12.6063
13.6868
9.0462
6.9509
12.7734
7.8205
7.0389
8.5159
14.0848
10.6558
7.0853
7.4172
19.9054
7.3091
7.3041
8.0398
10.8651
7.035
6.9535
12.9578
7.5732
6.3018
5.239
11.3063
7.4435
6.9832
9.0729
7.6371
9.1336
6.8552
11.3355
9.1289
8.4563
9.737
8.6354
6.9946
11.5158
8.4645
9.3612
7.5491
9.3835
7.1358
24.8837
9.6058
7.6979
16.0581
18.2811
11.1906
11.6702
7.0121
15.0508
9.0921
19.9316
16.809
NaN
13.6904
13.2881
7.9146
11.7237
11.8299
14.0106
10.5123
16.9796
9.0222
9.9836
9.8429
13.5324
NaN
9.0442
10.0456
10.8569
NaN
17.2541
10.7754
10.6696
12.1917
10.855
NaN
2.6951
7.4433
22.0105
21.9812
5.9754
13.0104
10.7862
11.142
8.107
25.0162
5.653
11.5609
11.5086
3.3878
6.5438
10.0603
10.2091
8.7313
25.7842
8.5684
7.8647
11.3876
8.6342
13.2876
6.8907
7.217
5.1761
5.1116
6.8509
NaN
11.9219
7.9023
12.746
11.5824
7.941
8.5453
12.3371
11.8938
8.7587
6.5149
6.3732
12.3189
9.0421
9.7024
NaN
9.0693
8.5497
6.3273
5.2778
10.0167
12.4953
17.881
12.4591
9.0573
10.7982
6.3884
9.3322
8.5342
10.2693
10.6885
6.0337
9.4843
6.8948
10.6753
6.6633
26.9502
8.7759
8.2419
10.1841
21.1271
9.667
8.8222
6.0754
7.7341
9.3941
6.0386
10.364
5.6615
9.1561
8.4462
5.6792
7.9558
6.6787
5.1567
5.6114
5.6244
9.7827
7.185
6.3776
14.6879
7.9648
17.7702
10.4671
10.2032
8.3979
9.1472
7.2854
12.3953
5.5654
14.7842
4.8023
6.8512
9.216
21.0179
11.709
10.1635
9.6228
4.8705
8.6307
9.1074
8.8319
7.4775
8.9414
10.5018
5.4481
7.4605
9.3325
7.2691
7.3196
10.706
8.7894
6.0484
6.1478
10.4099
6.0492
7.7215
11.7238
10.5615
5.0144
7.4777
7.0359
7.3241
9.2972
7.7694
7.7243
9.1812
9.7478
10.8125
5.8883
7.4471
6.9275
NaN
NaN
8.2419
8.0482
16.1462
8.2101
10.1393
12.5155
6.9279
7.3114
9.4703
10.2362
9.3232
10.5896
5.9942
11.2157
7.7265
7.5001
10.7559
NaN
17.9932
9.0868
9.9473
14.3971
NaN
9.1641
7.8779
24.303
16.6675
7.301
9.7511
13.8462
10.2266
16.929
12.9209
8.5012
8.3348
6.2053
8.2613
4.9744
6.7386
20.7093
5.4972
6.3907
11.9811
8.4547
9.8763
8.2791
5.4848
4.5691
7.7211
7.9625
5.8063
11.0988
8.9464
5.3822
7.1601
6.2847
7.1795
5.3112
5.996
10.2514
10.2346
8.7535
7.8137
7.2456
9.2399
6.9696
9.4547
5.1026
9.8773
6.7561
7.0641
27.0595
7.6977
6.963
6.323
15.5965
9.1004
10.9682
8.4189
14.1611
7.0421
13.8682
6.6384
7.6216
9.6233
4.5833
10.3266
7.4664
6.5856
5.9268
10.6706
6.0632
19.0418
NaN
7.7608
8.2677
18.2774
25.9594
0.7531
8.7191
10.0906
6.2724
9.2451
17.1526
12.4639
8.6663
8.5209
8.6595
12.6191
9.7272
6.2346
6.9243
12.6563
14.6807
12.5276
7.6084
10.1458
11.1433
20.4318
7.1922
5.5179
7.6538
5.5525
11.0724
10.1297
12.3043
8.5375
11.6594
7.7916
7.096
6.3117
19.1726
10.2438
7.8025
7.5575
12.2768
12.0969
21.5595
9.2004
NaN
12.6603
5.0793
12.8789
NaN
9.6963
8.4069
7.936
10.6786
6.0381
11.469
11.6741
8.5567
6.707
6.2003
8.8689
8.3156
10.1681
13.0904
16.3394
24.9581
7.012
10.6895
9.5305
5.5735
4.2238
15.2007
9.0638
8.3586
10.2548
12.3874
10.9601
12.3549
9.156
9.0596
23.0232
7.9194
20.5235
8.7993
6.9066
5.31
10.0062
2.7323
5.7611
7.2846
19.4062
7.737
10.515
5.3144
14.0329
5.3484
7.7909
14.2533
7.8557
8.4385
8.2937
7.8351
7.4141
13.8704
6.6583
13.8786
5.9083
11.5516
12.1777
5.1599
8.2842
10.2354
7.4935
11.4059
7.505
5.5416
10.7152
6.3996
9.4316
9.6163
8.0794
9.8009
16.9482
12.6997
17.3947
12.5717
10.3194
7.48
10.0837
8.8119
6.6203
6.8636
6.7851
8.8428
7.2251
10.6166
0.7057
7.1348
19.6538
14.2925
13.7653
15.4689
10.8984
5.8295
16.8084
7.4489
8.608
8.6533
21.5587
24.1686
10.9412
14.5979
9.4508
10.7752
10.2122
9.8079
NaN
8.6558
20.78
8.7409
10.8358
7.7725
17.9911
13.6197
20.9802
14.7705
NaN
11.8646
8.7893
6.0466
9.2361
NaN
13.2624
16.1077
6.5702
13.1922
9.2492
5.6911
8.935
8.4581
8.0403
9.7787
7.2847
5.9929
8.9018
8.2696
6.7158
7.8074
5.0781
10.1329
9.0442
12.0672
5.5303
11.1441
7.799
6.3439
7.9383
19.5266
8.8305
11.4086
7.861
7.8091
9.874
8.8747
10.2721
18.0566
6.9911
7.1732
9.2962
6.2395
8.2222
6.9062
8.6003
8.1042
14.7596
23.7259
4.7909
NaN
19.8701
8.8605
22.1503
15.5314
16.9085
8.3509
9.9656
9.334
7.4211
NaN
4.062
9.6564
NaN
9.5174
8.8969
9.7955
11.4048
10.9525
23.3381
10.9616
11.3932
14.1499
10.3774
15.5693
9.2134
6.5936
6.9695
8.9876
14.8349
5.6705
9.8462
7.4298
NaN
13.9415
6.5288
16.4914
6.4072
9.4652
9.3375
10.2248
5.3521
10.6386
8.0643
9.3703
9.7228
12.9973
6.0493
9.0261
10.2397
15.2365
8.0912
19.3813
6.6106
11.6008
6.6732
6.7265
11.3088
9.0917
8.2391
6.6322
13.9431
7.5972
8.3538
12.3881
16.4325
15.57
15.7738
8.2796
9.3314
7.2575
6.819
6.3778
9.4624
18.0438
5.4051
9.4906
8.7972
7.557
NaN
7.074
NaN
13.6462
8.919
16.7102
12.2079
12.1224
12.7838
12.9621
12.7696
9.2658
8.5202
7.2625
NaN
9.1818
20.8092
NaN
8.9359
14.2358
19.3647
13.5821
8.0866
13.1734
15.6197
16.1792
13.5974
9.0122
12.7755
17.0012
7.1871
15.9393
7.0204
9.7704
7.4513
16.936
5.9452
9.8436
7.1388
14.4821
4.9244
5.6279
15.15
7.3155
12.8425
16.5047
7.4096
7.8289
6.2147
13.4336
24.5943
12.6571
8.8287
6.387
6.9881
5.2261
9.5871
10.2746
26.8955
6.565
8.9991
8.6458
8.4383
4.6532
17.9473
4.5668
9.217
6.8992
8.0614
8.5834
11.3428
12.3859
6.6663
10.8926
9.6392
9.4131
8.619
7.6558
12.7479
9.9179
19.0154
10.0845
8.0318
9.7134
4.049
9.6026
16.4521
5.7097
8.3532
6.7102
22.7701
12.4157
7.0114
20.0567
7.9103
27.0753
13.2902
3.4792
24.742
7.1906
8.8096
10.8706
16.4178
8.7691
5.9541
7.1069
11.0135
5.4529
7.3887
10.7002
18.3884
13.8676
7.1297
11.4863
14.7412
5.9853
14.9913
10.9195
8.4867
5.0921
21.4066
19.4711
12.5836
12.0378
17.2188
15.6832
6.957
6.9353
10.4561
9.1688
[truncated: 2,058 more rows]

## Sheet: Figure 1D
S038 Raw Wait Time:	Reward	Block		Reward	Block	Mean Wait time	SEM
9.7914	3	1		1	mixed	8.5445	0.1835		1 = "mixed"
14.9845	4	1		2	mixed	9.8774	0.1873		2 = "high"
13.9316	2	1		3	mixed	10.2984	0.1787		3 = "low"
6.2298	1	1		4	mixed	11.9236	0.1654
8.8171	4	1		5	mixed	13.0348	0.1638
14.6829	2	1		1	high	NaN	NaN
22.3357	2	1		2	high	NaN	NaN
6.9155	4	1		3	high	9.5569	0.1981
10.8906	5	1		4	high	10.9341	0.1955
12.2614	2	1		5	high	12.16	0.1946
NaN	3	1		1	low	9.6867	0.2664
9.6482	4	1		2	low	10.7648	0.2308
7.5825	3	1		3	low	11.5021	0.2021
18.6603	3	1		4	low	NaN	NaN
14.9956	1	1		5	low	NaN	NaN
NaN	3	2
NaN	3	2
23.6523	3	2
13.4995	3	2
23.1924	5	2
26.8148	3	2
10.7953	5	2
14.0088	3	2
11.9467	3	2
NaN	5	2
11.0938	5	2
NaN	4	2
22.2526	5	1
23.176	2	1
11.9517	5	1
8.2626	4	1
NaN	5	1
NaN	4	1
2.0527	1	1
16.472	4	1
8.8265	3	3
10.9386	1	3
8.8342	2	3
12.6184	2	3
16.5944	3	3
NaN	2	3
NaN	3	3
7.7042	1	3
17.3699	2	3
14.3357	2	3
5.1298	2	3
18.4633	1	3
10.3682	1	1
19.9827	2	1
7.7842	2	1
10.4629	5	1
NaN	1	1
10.1038	4	1
NaN	4	1
8.6402	4	1
13.3436	3	1
25.5326	5	1
NaN	3	1
15.92	2	1
12.9779	3	3
NaN	2	3
14.9236	3	3
25.9922	3	3
0.5149	2	3
13.3209	2	3
20.488	1	3
NaN	3	1
22.2277	1	1
15.0481	1	1
27.2189	3	1
8.6444	2	1
NaN	2	1
19.3963	5	2
13.8355	2	1
21.6006	3	1
21.7962	4	1
22.7492	5	1
20.2867	5	1
19.9403	4	1
NaN	3	3
18.1251	1	3
16.5392	1	3
13.9069	1	1
13.226	2	1
23.8497	3	1
NaN	2	1
7.6558	1	1
9.8016	4	1
7.0295	1	1
NaN	4	1
NaN	2	1
22.1015	4	1
26.7187	2	1
11.6462	4	2
24.9245	5	2
NaN	3	2
7.6766	3	2
15.1298	5	2
17.7328	4	1
19.7397	1	1
12.3084	2	1
12.9156	4	1
8.3518	3	1
NaN	2	3
12.9176	2	3
NaN	2	3
14.0032	2	1
17.572	4	1
23.2257	1	1
10.3125	1	1
15.745	5	1
11.9443	4	1
14.2461	2	1
19.6855	1	1
16.4648	1	1
NaN	4	1
21.5277	4	1
NaN	5	2
22.5165	5	2
NaN	5	2
NaN	4	2
14.3291	3	1
10.5419	1	1
NaN	5	1
16.811	5	1
14.3171	3	1
15.4017	5	1
9.4707	2	1
17.4513	1	1
13.7862	4	1
6.8722	1	1
10.1808	1	1
13.4259	5	1
15.741	3	2
8.2298	5	2
8.236	3	2
14.6419	3	2
24.0518	4	2
16.8196	5	2
NaN	3	2
19.4598	4	1
NaN	1	1
14.8942	1	1
20.5497	4	1
20.9938	4	1
18.1425	3	3
13.9976	3	3
8.6872	1	3
13.1163	2	3
10.6068	1	3
13.8252	1	3
18.8281	2	1
16.9577	4	1
18.5982	3	1
8.7675	2	1
10.886	3	1
15.2163	4	1
13.0119	5	1
17.886	5	2
25.5178	4	2
20.8533	3	2
24.4885	4	2
15.7655	5	2
17.7264	5	2
13.484	5	2
12.9728	3	2
18.3842	4	1
16.7648	2	1
19.6021	5	1
12.5075	2	1
23.1626	4	1
15.3688	3	1
13.9466	4	1
20.4188	5	1
NaN	2	3
20.1009	3	3
12.1231	1	3
NaN	2	3
10.0294	1	3
25.1937	1	3
NaN	1	3
16.9271	3	1
NaN	2	1
NaN	5	2
25.0088	2	1
13.3234	3	1
NaN	2	1
NaN	1	1
16.7289	2	1
24.0328	4	1
18.9773	5	1
13.668	3	1
NaN	1	3
8.6522	3	3
19.173	3	3
0.6123	3	1
NaN	3	1
12.0992	5	1
17.7009	3	1
18.0456	3	3
9.3822	1	3
16.7261	3	3
15.858	1	3
19.741	1	1
7.5357	1	1
8.4941	1	1
11.6889	5	1
10.8753	5	1
NaN	1	1
10.2487	3	1
13.4456	5	1
19.8529	5	1
22.314	2	3
8.8675	2	3
14.6802	1	3
14.2747	1	3
8.0111	2	3
18.27	2	1
15.7621	5	1
16.4893	4	1
13.0461	2	1
25.4392	5	1
11.6791	4	1
12.6351	4	1
11.6272	4	1
NaN	2	1
14.3884	5	2
11.8237	4	2
10.8181	3	2
8.4714	3	2
NaN	1	1
26.7316	1	1
NaN	4	1
NaN	3	1
17.1218	5	1
6.5128	1	1
8.42	2	3
10.6611	3	3
10.2405	1	3
16.8905	5	1
12.808	1	1
7.7815	4	1
14.5953	5	1
11	1	1
10.4112	3	2
15.2602	4	2
14.2744	5	2
16.9119	3	2
12.5241	4	2
13.3624	4	1
10.632	2	1
10.2516	2	3
14.0325	1	3
12.4045	1	1
14.4602	3	1
13.5462	1	1
12.3133	3	1
0.6408	3	1
14.0605	5	2
8.4739	4	2
15.4033	3	2
19.7567	5	1
NaN	3	1
10.1492	4	1
11.8471	1	1
11.8549	2	1
13.2629	5	2
6.5432	3	2
15.1834	4	2
8.717	5	2
5.8674	2	1
13.1246	1	1
9.5195	1	1
NaN	5	1
12.614	5	1
0.8101	3	3
11.1127	2	3
20.882	1	3
22.9977	1	3
0.7572	1	3
24.8633	3	3
12.3965	3	3
14.9759	2	3
16.3336	1	3
12.984	2	3
8.534	3	1
12.5035	2	1
4.3287	4	1
24.8013	5	1
12.1566	4	2
18.7212	4	2
11.0243	3	2
13.9436	4	2
13.4654	4	2
7.6381	5	2
19.086	3	2
9.9234	3	2
11.895	4	2
14.6026	4	2
12.7587	5	2
12.0892	4	2
7.4447	3	1
15.325	5	1
14.6997	1	1
17.6491	3	1
16.4345	4	1
11.8239	2	1
9.955	2	1
NaN	5	1
9.0626	1	1
13.1697	2	3
12.5863	1	3
10.7611	3	1
8.495	3	1
12.8044	3	1
10.5003	3	1
9.9298	1	1
12.4636	5	1
8.6445	3	2
11.1066	4	2
11.3055	3	2
8.9092	5	2
12.4149	5	2
12.6081	4	2
13.6478	5	2
9.9828	4	2
11.6943	3	1
0.6627	4	1
12.2542	4	1
0.5958	3	1
27.5216	3	1
9.0093	1	1
25.7587	3	1
7.9349	3	3
NaN	3	3
10.9775	1	3
20.8682	2	3
14.3266	2	3
9.053	3	3
10.1507	3	3
12.5138	1	1
10.2776	2	1
15.9412	3	1
8.5828	2	1
10.4366	5	1
13.5971	5	1
13.0993	1	1
8.526	1	1
25.1298	4	2
7.6248	3	2
10.1152	4	2
10.6791	3	2
10.6198	3	1
10.221	2	1
9.7569	1	1
15.5542	3	1
8.9261	2	1
21.2173	1	1
15.2746	5	2
8.4332	4	2
8.1028	4	2
6.3199	3	2
2.8022	5	2
11.6283	4	2
9.547	4	1
13.7038	5	1
NaN	4	1
14.6237	3	1
8.8122	1	1
NaN	3	1
NaN	1	3
10.8718	1	3
NaN	2	3
11.7188	2	3
11.0268	2	1
10.8272	1	1
15.1513	5	1
10.1958	2	1
19.4816	5	2
9.9985	4	2
9.4752	4	2
18.1293	3	2
21.1249	4	2
1.4535	3	2
11.9246	3	2
15.3448	3	2
15.9079	4	2
8.8982	3	1
7.9982	4	1
0.5898	3	1
NaN	5	1
17.0546	2	3
15.0259	3	3
7.6054	2	3
10.8505	1	3
NaN	2	3
10.1226	3	3
13.7352	5	1
11.8544	4	1
10.1293	1	1
10.9252	1	1
10.7057	4	1
9.6168	2	1
11.5096	5	1
5.3441	1	1
5.8458	3	2
12.448	3	2
12.0539	5	2
8.0004	4	2
10.8434	5	2
6.5904	3	2
11.1851	5	2
7.1684	4	2
5.305	4	2
8.8134	3	2
14.0617	2	1
13.7459	3	1
9.4736	2	1
13.7591	1	3
10.7339	3	3
10.7609	1	3
NaN	2	3
12.6425	4	1
7.7245	2	1
18.7643	5	1
1.5025	4	1
11.3562	5	1
12.0016	2	1
8.6594	5	1
8.0226	3	1
10.0628	4	1
5.6676	2	1
10.0465	5	2
13.232	5	2
0.6214	3	2
10.1846	5	2
11.6461	4	2
5.9449	5	2
14.2576	2	1
10.5834	3	1
12.9737	4	1
13.5071	5	1
11.2795	2	1
7.9231	2	1
9.3352	2	1
14.9414	2	1
9.2088	2	3
9.096	2	3
8.0796	2	3
11.1693	3	3
10.4601	2	1
16.0361	5	1
15.0751	4	1
12.487	5	1
9.9825	1	1
9.7071	5	1
10.1013	2	1
0.991	4	2
9.063	5	2
12.0447	5	2
5.5716	4	2
0.515	3	2
8.9986	3	2
0.648	3	2
21.2079	4	1
0.5105	1	1
12.0655	2	1
12.2308	3	1
11.0157	5	1
13.2659	5	1
7.8506	5	1
9.1033	3	1
9.481	1	3
16.0073	3	3
8.8684	1	3
8.3578	2	3
10.665	1	3
9.0982	1	3
9.0416	2	3
7.4368	1	3
21.2248	2	3
12.5032	5	1
10.5566	4	1
9.2863	3	1
7.7681	1	1
10.0666	3	2
26.8727	5	2
NaN	3	1
1.0846	3	1
23.5162	5	1
10.5304	5	1
13.7676	5	1
9.0681	1	3
11.7402	3	3
19.4837	1	3
8.1462	3	3
17.2511	3	3
15.2086	3	3
11.4137	1	3
13.0117	4	1
10.7158	3	1
15.7791	5	1
13.492	5	2
7.7887	3	2
10.9432	5	1
13.5381	3	1
12.6424	1	3
13.5352	1	3
15.9127	2	1
NaN	2	1
0.4579	1	1
16.1143	4	2
14.6246	5	2
14.985	3	2
16.5667	5	2
18.8016	4	2
13.484	5	2
14.4421	4	2
8.9183	3	2
13.719	4	1
8.2927	3	1
25.4513	3	1
11.6443	4	1
21.3502	4	1
11.9435	1	3
7.3405	2	3
8.6834	3	3
10.069	1	3
10.8623	2	3
8.823	2	3
9.4564	4	1
9.5682	3	1
9.1386	5	1
9.9728	2	1
10.1596	3	1
9.1253	3	1
10.0741	4	1
8.2547	4	2
NaN	5	2
10.4135	3	2
9.8857	3	2
14.2575	5	1
8.9831	2	1
19.224	4	1
9.7793	1	1
7.7845	1	1
11.5626	2	3
NaN	3	3
9.3936	2	3
10.5995	3	3
9.3244	3	3
7.9188	3	3
12.1435	3	3
15.0019	3	1
14.3794	1	1
10.0659	2	1
6.8459	1	1
16.5449	3	1
8.1881	1	1
11.9207	4	1
14.2195	4	2
12.7224	4	2
19.9832	4	2
10.7358	4	2
11.7435	3	2
13.5852	5	2
7.8135	3	2
11.1117	5	2
NaN	4	1
NaN	4	1
14.4754	1	1
8.6595	1	1
21.9913	5	2
11.8354	4	2
23.2301	4	2
9.9253	3	2
26.2301	3	2
8.8498	4	2
11.9147	2	1
17.4109	5	1
11.2978	4	1
6.7961	1	1
8.4918	1	1
8.7075	2	1
11.725	2	1
9.6405	2	3
9.6481	1	3
10.6167	2	3
10.2169	1	3
10.9873	4	1
23.0743	5	1
12.4177	2	1
10.3598	3	2
10.2864	3	2
9.8949	3	2
10.4762	4	2
10.7674	5	2
10.9625	5	2
7.8913	4	2
13.3578	4	2
7.8592	4	2
9.712	3	2
12.6216	5	2
13.1743	4	1
9.8668	5	1
10.3302	4	1
10.2696	1	1
6.9607	1	1
8.9182	2	1
9.1727	1	3
10.8042	2	3
8.5253	3	3
25.6726	3	1
10.431	3	1
11.3748	5	1
12.0988	3	1
14.3004	4	1
10.3819	1	1
17.5653	5	2
12.4946	5	2
12.0529	4	2
10.2359	3	2
10.3002	4	2
7.5786	4	2
10.2021	3	2
7.3673	5	2
6.1606	4	2
10.6785	5	1
10.3244	4	1
13.2254	2	1
9.2597	3	3
10.7996	2	3
12.8602	1	3
13.2126	1	3
11.0336	1	3
10.8087	2	3
10.1567	1	3
10.975	5	1
13.8574	1	1
7.8453	1	1
12.8277	3	1
9.0626	2	1
11.8059	3	1
7.3846	2	1
16.6364	5	2
10.4307	4	2
11.3432	5	2
10.462	3	2
10.9542	4	2
8.9664	5	2
12.0911	5	2
10.1404	5	2
13.8598	4	1
8.958	3	1
NaN	1	1
NaN	2	1
10.8719	5	1
6.8729	1	3
NaN	5	1
13.1094	1	1
10.7817	2	1
10.048	3	1
10.8376	3	1
9.527	1	1
13.3451	2	1
6.1966	1	1
12.8332	5	2
10.0222	5	2
10.5918	5	2
9.324	5	2
7.4041	4	2
11.3053	2	1
9.4096	3	1
9.4869	5	1
7.1162	3	1
6.8274	1	1
10.5615	4	1
7.0098	3	1
10.8108	5	1
9.847	4	1
8.252	2	1
7.9463	5	1
8.3832	5	1
9.2822	1	1
NaN	3	3
8.8023	3	3
16.6244	5	1
17.4145	3	1
11.6293	3	2
21.6018	5	2
14.2743	5	2
15.8344	4	2
10.1828	1	1
14.3949	4	1
10.3098	1	1
20.5491	5	1
9.9113	4	1
11.1351	5	1
6.9054	1	1
23.2602	2	3
13.8154	2	3
9.5361	3	3
10.2846	3	3
11.1296	3	3
13.0877	2	1
10.3691	1	1
11.8055	1	1
9.1961	3	1
10.1059	2	1
10.0246	5	1
9.7273	4	1
7.6237	3	1
9.6711	3	2
7.5097	4	2
13.3121	3	2
12.0289	5	2
9.9557	5	2
8.5605	4	2
8.1325	5	2
8.3815	1	1
13.1648	2	1
11.0107	2	1
10.5456	5	1
9.344	3	1
11.3165	3	1
11.0798	4	1
12.6249	5	1
7.008	2	3
8.9191	3	3
9.6493	3	3
7.6325	1	3
11.515	2	3
9.1993	2	3
8.3751	3	3
13.2806	3	1
15.046	1	1
15.569	3	1
11.478	5	1
14.7271	4	2
7.7982	3	2
11.6882	3	2
10.1307	4	2
15.0233	5	1
9.223	2	1
14.917	4	1
10.0278	2	1
NaN	3	1
20.2922	4	1
9.0165	3	1
17.941	5	1
8.8649	4	1
5.789	1	1
6.3387	4	1
13.2343	5	1
NaN	3	3
18.3169	2	3
9.4334	2	3
7.95	1	3
18.225	3	3
9.4031	1	3
8.487	2	3
7.8562	4	1
9.5979	4	1
7.7605	1	1
6.2836	3	2
17.0029	3	2
8.4554	5	2
7.5766	4	2
10.9803	5	2
NaN	3	2
7.9908	5	2
9.9076	1	1
14.5808	1	1
11.8487	3	1
15.9692	4	1
11.3091	1	1
9.4449	3	1
8.6867	3	1
10.985	2	3
11.836	1	3
9.6239	1	3
10.0512	3	3
15.9407	1	3
10.1179	1	3
11.2069	5	1
7.9996	3	1
8.3346	2	1
12.5401	3	1
11.9451	4	1
16.1103	5	1
15.1296	4	2
18.9453	4	2
13.8829	5	2
9.4903	3	2
9.0548	4	2
11.2809	4	2
16.6606	4	1
NaN	5	1
13.2705	5	1
NaN	3	2
9.0052	3	2
8.0942	3	2
10.1212	5	2
7.7497	3	2
8.9501	3	2
9.2381	3	2
0.73	3	1
7.9459	4	1
10.9614	3	1
13.84	5	1
10.6287	3	1
8.9223	4	1
12.4133	5	1
10.5979	4	1
5.7991	5	1
9.9796	2	3
20.5005	3	3
13.5832	2	3
13.0427	1	1
12.8587	3	1
18.3485	3	1
10.4526	4	1
NaN	4	1
10.9703	2	1
13.7119	5	1
11.4864	3	2
14.4398	4	2
14.6526	5	2
14.5686	2	1
11.9849	4	1
25.3981	5	1
11.972	4	1
7.491	2	1
7.5003	3	1
9.9432	1	1
15.4182	5	1
13.7268	2	1
8.6098	1	1
11.3727	3	3
14.8313	2	3
10.9705	2	3
9.9235	2	3
9.1834	1	3
8.4228	3	3
21.8049	5	1
9.1033	2	1
9.6539	2	1
11.2972	3	1
8.6775	4	1
7.2746	2	1
7.7097	2	1
10.7013	1	1
11.3474	5	2
8.4895	4	2
11.1006	4	2
10.865	4	2
12.8644	3	1
19.7248	2	1
18.5742	3	1
9.1324	1	1
14.5805	2	1
10.175	3	1
14.3151	2	1
8.9382	2	3
9.4733	3	3
13.5893	3	3
12.0964	1	3
7.7127	2	3
8.3688	1	3
9.1239	2	3
12.292	1	1
9.1284	2	1
16.0736	5	1
13.0393	5	2
11.1052	4	2
NaN	3	2
16.1797	5	2
19.0716	2	1
17.1577	4	1
19.5116	5	1
10.3806	5	1
13.8485	2	1
12.1282	5	1
11.8009	5	1
9.3298	3	1
11.6215	2	1
9.6875	3	1
9.8758	4	2
9.5035	5	2
8.1479	4	2
8.4831	4	2
8.406	5	2
9.1677	5	2
10.1228	5	2
8.6367	3	2
9.5317	1	1
11.1882	1	1
9.2696	2	1
10.7094	2	1
5.6865	2	1
16.8966	3	1
7.6941	3	1
8.7422	3	1
11.7344	3	3
10.2583	3	3
7.4945	1	3
9.6548	2	3
22.6964	5	1
11.0065	1	1
10.6847	2	1
12.7464	4	1
11.7872	4	1
10.724	3	1
14.0665	3	1
18.9925	3	2
NaN	5	2
15.9799	3	2
9.5158	3	2
10.8188	3	2
12.4699	4	2
12.0599	4	2
22.3584	5	2
9.0436	1	1
8.9773	1	1
16.2147	4	1
19.8905	4	1
8.8959	4	1
21.9923	5	1
9.142	5	1
8.2929	3	2
10.2566	4	2
9.5903	3	2
9.7177	3	2
7.9438	3	2
4.8724	4	2
3.7172	4	2
9.1765	3	2
5.9322	2	1
8.3981	1	1
10.4707	3	1
9.2064	3	1
12.243	5	1
9.7949	1	3
19.4568	1	3
9.8302	3	3
9.7198	1	3
17.1014	3	3
NaN	3	3
9.324	1	3
12.5516	4	1
8.0481	3	1
7.4606	2	1
14.0898	5	1
8.1643	4	1
11.8945	5	1
12.3897	2	1
7.3947	5	2
6.1401	4	2
10.3821	5	2
13.7489	3	2
NaN	4	2
9.914	3	2
5.3658	1	1
11.8394	3	1
12.6353	5	1
15.6178	4	1
15.3615	3	1
5.0429	1	1
8.9896	2	1
12.2262	1	1
14.9777	2	1
11.3748	3	1
15.6514	4	2
7.7447	3	2
17.1846	5	2
11.9031	3	2
19.5855	3	2
25.9926	1	1
7.5952	2	1
14.9193	3	1
13.3247	3	1
5.6894	1	1
8.36	2	3
9.3363	3	3
9.233	1	3
12.4586	3	3
9.0984	1	3
7.0079	1	3
12.5519	4	1
11.6982	4	1
13.6362	2	1
18.5112	5	1
12.9805	1	1
15.2459	4	2
12.4905	3	2
11.0218	4	2
10.1871	3	2
19.0667	5	2
22.4808	5	2
7.7963	3	2
11.2554	3	2
10.0454	3	2
11.6901	1	1
15.8678	5	1
13.9773	2	1
9.1667	1	1
9.6982	1	1
14.4806	2	1
12.4018	4	1
5.7353	2	1
16.9758	4	1
8.4264	2	1
5.1577	2	1
4.4676	3	1
10.6223	5	1
9.4689	4	1
NaN	4	1
23.3458	2	1
14.6137	3	2
NaN	5	2
10.958	3	2
8.0666	1	1
7.9771	2	1
NaN	2	1
19.5565	2	3
16.1657	3	3
NaN	4	1
12.3297	1	1
19.361	4	1
16.9235	5	1
8.7047	1	1
8.7085	2	1
11.1394	4	2
10.5089	3	2
10.9844	3	1
7.372	3	1
14.6007	5	1
17.6023	1	3
11.9783	3	3
20.5639	2	3
10.0026	2	1
8.602	5	1
9.1277	3	1
NaN	2	1
15.9492	4	2
8.4104	5	2
8.547	3	2
9.5471	3	2
23.3717	5	2
8.3245	3	2
15.2507	5	2
8.2741	3	1
8.233	3	1
10.8304	2	1
11.6172	4	1
7.9374	5	1
2.5352	1	1
8.4271	2	1
9.3918	1	3
12.7823	1	3
13.0493	3	3
12.2739	2	3
7.0641	3	3
8.5849	4	1
11.6829	2	1
11.386	5	1
9.8518	1	1
8.8018	1	1
20.0891	2	3
9.5867	2	3
8.8525	4	1
10.7015	5	1
5.5476	3	1
10.7817	1	1
12.9668	4	1
10.6445	3	1
7.5275	3	1
6.2297	3	1
8.0405	5	1
8.3083	3	1
9.542	5	2
10.115	4	2
12.4312	3	2
12.5729	5	2
13.0227	5	2
6.2946	3	2
11.3634	4	2
0.8312	2	1
6.5535	1	1
15.0143	4	1
22.3299	5	1
20.6198	3	3
NaN	1	3
17.4118	3	3
NaN	2	3
4.7112	1	3
16.1065	3	3
10.4848	3	1
4.6829	2	1
11.2138	3	1
NaN	5	1
15.1669	4	1
9.1995	3	1
7.8374	2	1
NaN	4	2
NaN	4	2
18.3692	4	2
15.4634	5	2
8.7889	1	1
11.7936	4	1
12.6982	4	1
11.9324	1	3
5.9715	1	3
8.7151	1	3
8.728	3	3
9.715	2	3
11.87	3	3
10.4037	1	3
9.0166	1	1
9.6915	1	1
8.0879	3	1
13.7147	3	1
13.5454	4	2
14.9016	3	2
9.7693	5	2
9.1993	3	2
19.9684	4	2
13.1472	3	1
10.0435	1	3
NaN	3	3
20.1247	1	3
9.8912	1	1
17.4369	2	1
13.0637	1	1
16.9342	4	1
23.0188	1	1
7.7976	1	1
7.5455	1	1
10.603	3	1
5.7294	2	1
6.5684	3	1
10.6146	2	1
10.3217	5	1
8.042	3	2
4.8602	3	2
9.3703	4	2
11.2985	3	2
7.3612	4	2
8.2914	4	2
8.3321	2	1
18.7047	4	1
12.47	3	1
14.0998	4	1
20.023	1	3
10.7634	2	3
17.0565	4	1
21.288	5	1
17.7766	2	1
18.1138	3	2
16.0883	5	2
8.3685	3	2
13.6059	4	2
16.7927	5	2
11.9569	5	2
16.9138	3	1
15.5561	4	1
13.3923	3	1
13.5893	5	1
7.6328	1	3
9.663	2	3
11.4027	3	3
10.175	2	3
8.8707	2	3
11.021	3	3
9.8771	1	1
4.7844	1	1
13.1874	4	1
6.6735	2	1
11.2008	5	1
11.7141	1	1
10.4653	4	1
11.5828	4	2
9.3668	3	2
8.868	3	2
NaN	5	2
10.1499	3	2
13.8495	4	2
13.2755	5	2
9.7019	5	2
5.1746	5	2
9.7391	4	2
13.5574	4	2
6.3129	2	1
19.5887	5	1
10.2952	1	1
16.9115	3	3
11.5517	2	3
14.854	2	3
10.057	3	3
NaN	1	3
12.4687	3	1
11.6852	3	1
11.4	3	1
16.347	4	1
17.1573	5	2
24.1253	2	1
7.3525	3	1
7.8432	5	1
7.8044	1	1
18.1806	5	1
1.8819	1	1
11.9116	5	1
14.6287	2	3
20.1185	2	3
8.3906	1	3
13.9578	2	3
8.471	3	3
12.1366	3	1
8.7962	1	1
9.7314	3	1
12.5823	2	1
8.8463	2	1
9.766	3	1
16.3537	4	2
11.802	4	2
10.659	5	2
22.717	4	2
21.6988	2	1
9.3983	2	1
16.1671	5	1
6.0874	3	1
13.6912	4	1
13.209	5	1
12.4102	2	1
9.607	5	1
10.8712	2	1
11.9239	4	1
12.4931	3	1
7.7947	1	1
8.3393	3	3
11.3359	1	3
12.5352	1	3
18.7794	5	1
22.3837	4	1
11.3303	2	1
27.3255	4	1
6.7273	3	1
8.9552	1	1
8.7803	4	1
16.0012	4	1
10.6018	4	1
6.7102	1	1
9.4399	1	1
12.2445	5	1
11.7905	5	2
11.0597	4	2
12.2605	3	2
23.2606	4	2
10.8291	5	2
9.6732	2	1
20.8942	4	1
11.3067	3	1
14.5177	1	1
13.287	1	3
9.5388	3	3
7.9494	3	3
15.4773	2	3
14.7722	2	3
10.846	2	3
14.1469	5	1
10.046	2	1
5.4302	3	1
21.5839	5	1
18.1917	4	2
10.6076	5	2
16.0477	5	2
19.6788	4	2
21.7871	4	2
13.1294	4	2
9.0244	3	2
14.822	3	2
16.0794	5	2
NaN	4	1
9.9206	4	1
17.2635	4	1
9.4831	1	1
12.8195	2	1
11.4198	5	1
22.2394	5	1
8.3126	1	1
15.3582	4	2
7.5135	4	2
10.4403	3	2
10.7271	1	1
14.841	5	1
10.5977	2	1
14.8735	4	1
23.4244	1	3
NaN	2	3
7.8411	2	3
12.6406	3	3
8.237	2	3
15.7603	4	1
13.5116	4	1
9.9738	3	1
11.1838	4	1
6.9856	2	1
11.643	5	1
8.5501	1	1
12.9394	4	2
11.7422	3	2
14.4539	4	2
14.6727	3	2
12.4876	3	2
16.3471	4	1
26.3022	5	1
14.5207	4	1
10.5313	2	1
14.74	4	1
13.2206	5	1
5.1155	3	2
8.7501	5	2
9.6972	3	2
9.8671	4	2
7.5707	5	2
11.818	1	1
11.7876	1	1
10.6725	5	1
11.7837	1	1
16.7192	5	1
11.7335	2	3
16.1282	5	1
7.4284	1	1
12.4747	4	1
8.8407	1	1
10.2158	3	1
8.3276	1	1
11.9173	5	1
11.477	4	1
NaN	3	1
13.0024	5	2
14.2259	5	2
11.3675	5	2
21.027	4	1
11.4542	1	1
9.8505	4	1
17.8941	1	1
17.3653	5	1
9.997	5	1
18.8374	4	1
13.0556	2	3
7.4426	2	1
18.5337	2	1
NaN	1	1
8.7857	2	1
12.1439	4	2
9.761	3	2
12.5256	4	2
13.9188	5	2
9.9465	4	2
11.8304	4	2
7.9318	3	2
0.7569	5	1
11.5984	5	1
7.3287	2	1
9.0188	2	1
11.2947	4	1
17.0541	2	1
8.859	3	3
11.6326	2	3
NaN	2	3
9.1667	3	3
0.9669	1	3
11.6164	1	1
8.9839	3	1
11.0178	3	1
13.9938	5	1
11.3252	5	1
0.9462	4	1
17.6475	4	1
10.2588	4	1
17.3918	5	1
11.8819	5	1
14.1263	4	2
9.7422	3	2
21.3557	4	2
21.6759	5	2
5.9678	3	1
10.4661	5	1
12.3074	5	1
20.811	3	1
14.1988	2	1
6.3561	3	1
13.3456	5	2
7.9095	5	2
11.4701	5	2
20.7952	5	2
8.0128	5	2
13.8136	4	2
9.8291	4	2
14.1837	4	1
12.9134	2	1
8.8632	3	3
NaN	5	1
14.293	4	1
12.6887	4	2
16.8004	5	2
14.9299	4	2
NaN	4	2
14.6902	3	1
14.4274	5	1
6.6157	3	1
5.7343	3	1
13.255	3	1
8.4179	1	1
8.2328	1	1
9.6589	2	1
10.3726	4	2
8.8022	3	2
15.5475	5	2
15.1955	5	2
9.2298	4	1
8.7966	1	1
11.0758	5	1
21.9287	2	3
14.285	3	3
12.33	1	3
10.4835	2	3
6.1979	1	1
12.95	1	1
16.0865	1	1
15.1916	4	1
15.7105	4	1
9.7284	1	1
16.5631	2	1
12.3532	5	2
10.9663	5	2
10.6084	3	2
15.9497	5	2
9.8376	3	2
11.2775	5	1
11.0832	5	1
13.9661	4	1
15.4744	3	1
17.9403	1	1
4.182	1	1
8.8444	2	1
9.0963	4	1
11.5566	5	1
8.4385	3	1
11.7318	4	1
7.1125	1	3
8.1901	2	3
7.6014	1	3
8.2555	4	1
8.4448	4	1
7.3618	4	1
5.6428	4	1
12.0635	5	1
12.8941	5	1
0.8908	2	1
7.8855	3	2
8.4436	3	2
9.9721	5	2
8.0533	5	2
13.0934	4	1
8.1058	5	1
12.5881	5	1
11.073	2	1
19.2402	3	3
18.0343	2	3
13.9599	2	3
13.271	2	3
12.1383	3	1
9.8293	2	1
13.3934	1	1
10.5844	5	1
15.0299	5	1
12.9207	4	1
9.2289	5	1
11.2282	3	1
7.7383	1	1
12.9792	3	2
9.2805	3	2
9.2909	3	2
13.2769	5	2
15.7572	3	2
11.1402	2	1
5.9871	3	1
3.06	2	1
9.6737	1	1
10.9601	5	1
9.0612	4	1
12.2143	5	2
5.5201	4	2
9.2179	4	2
7.4267	3	2
9.1669	3	2
8.3314	4	2
7.634	5	2
8.405	4	2
5.9179	4	2
10.5088	4	2
9.9633	2	1
6.9412	3	1
6.4102	1	1
7.3811	2	1
8.5759	2	1
7.8022	3	1
6.2722	2	1
9.8639	2	1
8.1892	3	1
7.2201	1	1
7.8478	5	1
17.0189	1	3
10.9902	1	1
10.9717	3	1
7.2795	1	1
11.356	5	1
14.7237	4	1
7.7127	1	1
4.5166	1	1
10.4993	2	1
14.082	5	2
15.6892	5	2
9.3055	4	2
9.2326	4	2
10.9369	4	2
11.5138	5	2
16.5663	5	1
10.1854	3	1
16.8627	5	1
NaN	5	1
9.2852	3	1
9.5309	2	1
8.4197	1	1
9.2257	2	1
10.4793	2	3
9.5358	2	3
12.3371	2	3
12.9589	3	3
10.7629	4	1
6.6699	1	1
3.8934	1	1
10.7893	4	1
10.3933	3	2
13.3709	4	2
10.2475	3	2
8.0368	3	2
8.0997	3	2
10.9102	3	2
12.1573	4	2
13.5041	5	1
18.1003	4	1
10.4057	2	1
13.2587	5	1
12.6376	2	1
9.7056	1	3
13.1104	1	3
10.3216	3	3
14.2133	2	3
19.4707	1	3
11.1833	1	3
13.0224	3	1
20.7083	5	1
20.0039	1	1
12.6279	3	1
16.2399	4	1
7.9334	1	1
13.0752	4	1
15.0303	4	1
13.7275	3	2
14.8629	3	2
18.1725	5	2
22.0996	3	2
10.7667	1	1
14.9155	5	1
8.1461	4	1
10.4891	2	3
10.7887	1	3
12.4324	2	3
7.5817	2	3
6.0292	1	3
12.9767	5	1
8.6302	2	1
7.083	4	1
8.8793	5	1
7.9904	3	2
16.5989	5	2
8.5831	5	2
6.7628	3	2
11.4842	5	2
9.9666	4	1
9.7437	3	1
12.7211	4	1
5.5714	1	1
7.7721	3	1
9.1117	1	1
6.1727	1	1
13.7826	2	3
16.2126	2	3
10.0757	2	3
11.6947	3	3
14.66	1	1
10.2893	2	1
NaN	2	1
12.9542	2	1
11.7616	4	1
14.1294	4	1
NaN	3	1
9.3502	3	1
NaN	4	2
13.4336	5	2
16.8459	4	2
NaN	3	2
10.5756	3	2
15.2307	5	2
16.045	5	2
0.5528	3	1
16.3004	4	1
15.5468	1	1
11.8328	5	1
7.5467	1	3
6.4845	1	3
NaN	3	3
11.3232	3	3
11.4254	3	3
9.0805	1	3
NaN	2	3
9.7642	2	1
9.1404	1	1
5.669	1	1
7.7299	3	1
9.9991	3	1
7.8815	3	1
8.7366	4	2
12.0345	3	2
10.8278	5	2
8.4	4	2
8.0819	4	2
11.3588	4	2
15.6024	1	1
12.3741	2	1
6.5574	3	1
5.7076	1	1
7.0724	2	1
17.7995	4	1
10.626	1	1
15.2368	5	1
8.6948	3	3
11.9859	3	3
4.787	2	1
NaN	1	1
14.1152	4	1
8.636	5	1
10.5174	3	1
10.0062	4	1
8.9715	3	1
8.3206	3	1
9.2985	2	3
8.6073	3	3
6.7411	2	3
8.4689	2	3
7.9317	2	3
6.1477	1	3
9.7462	3	3
6.4912	1	1
5.6073	5	1
10.6129	5	1
8.038	2	1
7.0401	4	1
8.3646	4	1
11.5717	3	1
8.4398	4	2
7.9764	3	2
7.9536	5	2
9.211	4	2
11.9213	4	2
13.3228	2	1
13.9693	2	1
11.5574	2	1
11.4274	3	1
15.7786	4	1
8.7366	1	1
7.5669	1	1
16.2958	2	3
13.1861	3	3
10.1629	1	3
NaN	2	3
18.359	3	3
10.1812	3	3
8.4632	2	3
8.7439	3	3
7.408	1	1
16.3036	5	1
8.0177	2	1
8.4151	1	1
10.9643	4	1
9.2287	2	1
10.0812	4	1
9.9271	4	1
26.7348	4	1
9.1532	1	1
8.2629	5	1
NaN	1	1
7.6059	3	1
11.2944	3	1
6.9866	3	1
6.2207	2	1
8.4074	2	3
8.684	1	3
5.5613	1	3
9.1508	1	3
6.7524	3	3
5.0805	1	3
NaN	4	1
8.2532	4	1
8.789	5	1
11.5464	5	1
4.6009	2	1
9.5393	1	1
11.7264	2	1
12.8928	4	1
10.3443	4	1
5.7555	4	1
15.8475	5	2
8.6408	4	2
5.8664	3	2
7.6445	3	2
19.9209	5	2
14.0593	5	2
9.8599	3	2
13.3205	3	1
10.0143	4	1
NaN	3	1
18.6072	4	1
9.0185	3	1
12.2129	3	3
16.7142	2	3
14.8302	3	3
0.9448	1	3
23.6605	2	1
9.0685	4	1
11.1182	2	1
13.1303	4	1
5.4258	3	1
8.6259	1	1
9.1011	3	1
4.8085	2	1
10.2202	2	3
7.2325	3	3
8.6157	3	3
6.4244	3	3
9.3341	2	3
9.7006	2	3
9.8939	2	3
11.1984	1	3
6.0931	1	1
13.2992	4	1
12.8108	5	1
8.9991	3	1
11.286	5	1
9.8835	4	1
9.3149	1	1
11.0846	3	1
6.4659	1	1
24.6176	2	1
12.0614	5	2
12.7417	4	2
14.7164	4	2
16.2365	3	2
10.7977	2	1
14.6983	5	1
14.3408	5	1
13.7164	4	1
8.2609	2	1
16.3928	1	1
9.5373	2	3
12.6608	3	3
11.0076	1	3
12.3858	2	3
13.4786	2	3
12.0264	3	3
10.8258	1	3
11.4855	2	3
14.5374	2	3
13.821	2	3
12.7952	3	3
10.4897	2	1
14.1132	3	1
13.3588	5	1
12.058	3	1
13.6027	2	1
15.2817	5	1
8.7685	2	1
7.377	3	2
13.4903	5	2
9.9884	4	2
10.1531	5	2
16.2536	5	2
13.8262	4	2
9.1893	5	2
12.2064	5	2
17.485	3	2
10.3423	3	2
9.96	4	1
6.2033	2	1
10.9893	3	1
7.3451	3	1
10.4356	5	1
18.9558	4	1
6.7167	2	1
7.1429	1	1
9.2853	5	2
12.5387	5	2
13.1436	5	2
8.1671	3	2
7.8751	4	2
7.0095	3	2
6.3823	3	2
7.4384	3	2
9.9291	5	2
5.4121	3	2
18.2481	1	1
9.8634	1	1
10.5819	2	1
10.3605	4	1
13.2669	4	1
5.4296	1	1
11.5103	4	1
8.7476	3	1
7.9084	2	3
9.501	3	3
9.3211	3	3
11.8611	3	3
13.0037	1	3
10.5912	1	3
10.9068	3	3
10.2681	1	3
11.2556	2	3
10.7836	2	3
12.0846	3	3
12.1365	2	1
11.4088	1	1
12.062	1	1
NaN	1	1
16.1856	3	2
12.343	5	2
13.0323	4	2
10.124	1	1
10.9779	5	1
13.3284	5	1
9.4695	5	1
10.0069	3	1
14.6226	2	1
9.8235	4	1
7.6114	1	1
6.3658	1	1
10.7801	4	1
12.1209	5	1
10.3642	5	2
7.8416	3	2
14.3998	5	2
8.2238	3	2
7.0464	4	2
8.1388	5	2
7.0765	4	2
9.5753	3	2
7.9594	3	2
8.2356	5	2
10.3155	3	1
8.0731	1	1
11.6639	3	1
15.5426	4	1
19.0268	1	3
7.6474	1	3
13.9686	1	3
10.7713	3	3
10.0748	2	3
12.6364	3	3
15.2263	1	3
NaN	2	3
14.3182	3	3
12.3481	3	1
14.7548	4	1
15.5373	2	1
16.2983	5	2
11.4576	4	2
11.7854	5	2
12.1261	5	2
16.1777	4	2
11.6736	4	1
14.9407	5	1
7.7188	3	1
14.4404	2	1
15.8636	4	1
11.5671	5	1
8.4121	1	1
9.0144	3	1
7.9446	2	1
9.1765	2	1
11.018	4	1
7.8703	1	3
10.0269	3	3
8.5891	2	3
5.7113	1	3
8.7447	3	3
4.1319	1	1
10.6019	4	1
9.0801	5	1
9.5596	5	1
13.2886	1	1
5.8066	1	1
10.2378	1	1
9.5108	1	1
8.8273	4	2
7.4013	5	2
7.8615	4	2
10.8551	3	2
8.0694	3	2
9.6889	4	2
10.9172	4	2
10.7318	4	2
21.8128	2	1
5.8219	1	1
8.6234	2	1
10.9087	3	1
13.9131	2	1
13.9717	4	1
13.9932	5	1
10.8038	3	1
9.4057	2	3
16.963	3	3
4.7203	1	3
6.372	1	3
12.8776	3	3
8.3414	1	3
NaN	2	3
NaN	1	3
11.9344	3	3
16.9691	1	3
9.315	2	1
13.4123	5	1
14.538	5	1
11.9941	4	1
17.0338	5	1
12.6498	3	1
23.5946	3	1
11.5445	4	2
9.337	3	2
9.5269	4	2
17.6137	3	1
17.3764	4	1
10.7475	4	1
10.4483	5	1
9.7532	3	1
10.8963	4	1
10.0469	3	1
14.3511	5	1
6.4397	2	1
7.9901	2	3
7.9729	2	3
7.6342	2	3
18.4576	2	3
20.6063	1	3
9.9996	3	3
11.9588	1	3
5.6875	1	1
9.8985	4	1
5.253	1	1
9.8465	4	1
13.9251	4	1
7.0035	4	1
9.945	4	1
8.2082	5	2
12.9592	5	2
9.8189	4	2
7.616	4	2
8.5321	5	2
8.0911	4	2
6.505	3	2
5.7368	3	2
7.4324	3	2
4.3809	3	2
10.6257	2	1
12.4072	4	1
13.4902	2	1
22.0574	3	1
13.0074	1	1
7.6047	1	3
9.4667	3	3
13.0671	2	3
13.683	3	3
8.0941	1	3
9.2917	1	3
20.141	2	1
13.4832	3	1
17.559	5	1
7.7559	1	1
[truncated: 2,781 more rows]

## Sheet: Figure 1E
Averaged Mixed WT by Rat							Averaged High WT by Rat						Averaged Low WT by Rat
	Reward						Reward						Reward							Reward
Rat	1	2	3	4	5		1	2	3	4	5		1	2	3	4	5		Mean WT Across Rats	1	2	3	4	5
'C015'	9.44921	10.225	10.4316	13.0026	13.4706		NaN	NaN	9.28592	11.7089	13.294		10.103	10.6656	10.2127	NaN	NaN		Mixed	10.4503	10.7719	11.1047	13.0272	13.8106
'C033'	7.28704	8.01965	8.37436	10.7394	12.1408		NaN	NaN	7.87549	10.3378	11.7123		7.60017	8.44154	9.06594	NaN	NaN		High	NaN	NaN	10.8523	12.5044	13.3428
'C034'	8.98006	9.16876	9.64884	12.6748	13.4842		NaN	NaN	9.33125	12.4369	12.272		9.49979	10.0931	10.2698	NaN	NaN		Low	11.493	11.7762	12.1649	NaN	NaN
'C035'	8.49966	9.07228	9.53645	11.0716	12.1986		NaN	NaN	9.47741	10.6158	11.8241		9.26402	9.88543	10.0897	NaN	NaN
'C036'	11.0118	10.2483	11.2625	14.0665	14.1384		NaN	NaN	11.0665	13.7708	14.1283		11.6126	12.5094	11.8572	NaN	NaN		SEM WT Across Rats
'E001'	9.50608	9.38505	10.0014	11.5974	11.7632		NaN	NaN	9.2764	10.6417	11.037		9.85791	10.0736	10.4711	NaN	NaN		Mixed	0.100133	0.105399	0.101882	0.10858	0.115951
'E002'	10.2494	11.0645	10.374	12.5544	13.3398		NaN	NaN	9.44935	10.8957	12.5435		9.90916	11.8417	12.1816	NaN	NaN		High	NaN	NaN	0.0990414	0.105735	0.112178
'E003'	8.17698	8.57504	8.80782	10.2579	10.8853		NaN	NaN	8.51042	10.1506	10.7415		9.91913	9.56709	9.65168	NaN	NaN		Low	0.113158	0.112564	0.113228	NaN	NaN
'E004'	8.4742	8.41218	9.30396	10.8762	11.186		NaN	NaN	9.03716	10.0626	10.9379		8.91286	9.21154	9.54437	NaN	NaN
'E005'	12.5545	12.7138	13.4157	14.2696	14.5997		NaN	NaN	13.1009	13.6987	14.6062		13.8023	14.191	13.6179	NaN	NaN
'E006'	8.31183	8.11866	8.47518	10.309	10.8183		NaN	NaN	7.87269	10.2707	10.6651		8.79023	9.13001	9.1743	NaN	NaN
'E007'	11.0293	11.1708	11.1821	13.4205	13.6902		NaN	NaN	11.0254	12.3552	12.9272		12.2051	12.1591	13.0995	NaN	NaN
'E008'	9.88315	9.83302	10.3783	11.989	12.6025		NaN	NaN	10.3707	11.7814	12.8192		10.8051	10.2491	10.8994	NaN	NaN
'G001'	13.6077	14.6396	13.2618	15.587	16.4537		NaN	NaN	13.0209	15.0254	15.5296		14.1068	14.7455	16.4653	NaN	NaN
'G002'	11.7349	12.1447	12.6932	14.837	16.5711		NaN	NaN	13.266	14.7697	16.491		14.413	13.1332	12.5691	NaN	NaN
'G006'	10.9818	11.1449	11.677	13.7363	14.6374		NaN	NaN	11.068	13.1785	14.1328		11.6469	12.7876	12.9302	NaN	NaN
'G008'	12.4212	13.0707	13.3217	14.8376	16.8052		NaN	NaN	12.4298	14.4729	15.4527		13.0181	13.0002	13.6168	NaN	NaN
'G012'	13.0684	14.7066	14.5154	16.3585	17.0038		NaN	NaN	12.9801	15.0368	15.7962		14.5907	15.1477	16.395	NaN	NaN
'G021'	10.0977	9.47846	10.1559	11.6129	13.3617		NaN	NaN	10.5901	11.6749	12.6016		10.7323	11.1257	11.024	NaN	NaN
'G022'	10.6705	10.7834	10.7659	12.5346	13.0046		NaN	NaN	10.7865	12.0374	12.5063		10.754	11.1571	11.2507	NaN	NaN
'G023'	8.70763	8.65199	8.09063	9.52894	10.2728		NaN	NaN	7.36903	9.35632	9.10987		7.28585	7.35876	8.74626	NaN	NaN
'G024'	8.96566	8.96344	9.68136	10.9653	11.9544		NaN	NaN	9.53325	10.4803	11.1148		9.86765	9.68704	10.3654	NaN	NaN
'G026'	11.6653	12.0986	12.0079	13.8229	14.5533		NaN	NaN	11.7023	13.0707	13.5769		12.8441	13.2479	13.1704	NaN	NaN
'G027'	12.1185	12.2271	12.3166	14.2018	15.3465		NaN	NaN	12.6099	13.4373	14.3663		12.5517	12.8112	13.43	NaN	NaN
'G028'	10.2789	10.4414	10.6399	12.128	13.3401		NaN	NaN	10.4199	11.6871	12.4081		10.9209	11.271	11.6667	NaN	NaN
'G031'	12.0599	12.0702	12.6159	13.7352	14.6554		NaN	NaN	11.8867	13.4719	14.1033		13.176	12.7536	13.9268	NaN	NaN
'G032'	9.71769	9.6339	9.90132	11.7994	12.8037		NaN	NaN	10.276	11.7904	12.4974		10.5361	10.8778	11.1494	NaN	NaN
'G033'	10.2458	10.5406	10.7638	11.7124	12.2281		NaN	NaN	9.86512	10.9638	11.2736		11.8766	11.1968	11.5161	NaN	NaN
'G034'	9.22516	9.15404	9.39521	11.256	11.8353		NaN	NaN	9.41192	10.7048	11.6756		9.82158	10.2523	10.4641	NaN	NaN
'G035'	11.3929	11.433	11.4742	13.0512	13.6993		NaN	NaN	11.5461	12.5769	12.6657		12.5891	12.4247	12.1571	NaN	NaN
'G036'	8.54533	8.33817	8.82408	10.4733	10.992		NaN	NaN	8.79014	10.1061	10.5417		9.33977	9.83738	9.54817	NaN	NaN
'G037'	11.2442	11.8566	11.2881	12.8571	13.4882		NaN	NaN	11.3018	12.3665	12.987		12.4058	12.8237	12.567	NaN	NaN
'G038'	11.0149	11.163	11.3294	12.9778	13.9827		NaN	NaN	10.778	12.1409	13.5008		13.0825	13.1217	12.7915	NaN	NaN
'G039'	11.2041	12.1776	13.0106	14.6935	16.31		NaN	NaN	11.9283	13.875	15.5342		11.7069	12.475	13.0895	NaN	NaN
'G040'	7.91835	8.3135	8.67867	10.2057	10.7154		NaN	NaN	8.66738	9.94796	10.564		9.37779	9.22343	9.84638	NaN	NaN
'G041'	9.27305	9.65754	9.61027	11.2181	11.9277		NaN	NaN	9.70911	10.9219	11.5789		10.6331	10.4786	11.1252	NaN	NaN
'G042'	9.80095	9.89466	10.5492	12.3381	13.1723		NaN	NaN	10.6121	12.0474	12.8754		11.1981	11.5798	11.0419	NaN	NaN
'G043'	13.1484	13.3296	14.031	15.7164	17.4897		NaN	NaN	12.4952	14.2811	16.0283		14.7931	14.5221	14.6047	NaN	NaN
'G044'	9.59291	9.85541	10.1409	12.4486	13.1568		NaN	NaN	10.2047	12.0937	13.5328		10.8252	10.9722	11.7203	NaN	NaN
'G045'	12.3653	12.6773	13.2366	14.2256	15.1309		NaN	NaN	12.423	13.6244	14.1181		13.2187	13.0575	14.0811	NaN	NaN
'G046'	8.49121	8.86352	9.40119	11.3888	12.2414		NaN	NaN	9.4761	11.5386	12.0908		10.3223	9.8648	10.2945	NaN	NaN
'G047'	10.3137	10.5141	10.4268	12.2461	13.1633		NaN	NaN	9.70601	11.1912	12.1623		11.749	11.2151	11.6428	NaN	NaN
'G048'	10.2279	10.8692	10.57	12.5399	13.5582		NaN	NaN	10.7948	12.4997	13.1532		10.5433	10.7183	11.3314	NaN	NaN
'G051'	7.73544	8.39824	8.7708	9.84989	10.4427		NaN	NaN	8.83186	10.0227	10.3917		8.52874	9.22662	9.89254	NaN	NaN
'G052'	10.1992	10.572	10.868	12.0341	12.319		NaN	NaN	10.2687	10.9706	12.1478		12.2051	11.2743	12.558	NaN	NaN
'G053'	13.6846	14.2583	14.6256	16.5304	18.1055		NaN	NaN	14.2635	16.1715	17.3937		14.8506	15.449	14.8635	NaN	NaN
'G054'	9.49641	10.1343	10.0787	11.5679	13.0137		NaN	NaN	10.0164	11.1123	11.5803		10.2792	10.1757	11.1328	NaN	NaN
'G055'	10.2109	11.0983	10.8903	13.0835	13.4927		NaN	NaN	10.3298	11.2815	12.1454		10.5971	10.9711	11.3424	NaN	NaN
'G056'	8.5638	8.7646	8.77041	10.7888	11.5557		NaN	NaN	8.8048	11.0987	11.4153		8.38287	8.73476	8.92571	NaN	NaN
'G057'	7.88058	7.90892	8.58443	10.3414	11.1145		NaN	NaN	8.04131	9.48622	10.2773		9.08113	9.56139	9.84135	NaN	NaN
'G058'	11.0943	10.9898	11.5894	12.6448	12.6149		NaN	NaN	10.8816	11.5542	12.4387		12.1201	12.1231	12.7654	NaN	NaN
'G059'	12.7325	13.2879	12.9243	16.2236	16.668		NaN	NaN	12.1411	15.5661	16.1918		14.5385	13.8224	13.7056	NaN	NaN
'G060'	7.79663	8.56733	8.91919	10.6153	10.9936		NaN	NaN	8.73593	9.33204	9.95906		8.56484	9.71054	10.9836	NaN	NaN
'G061'	11.5974	13.1338	11.4344	15.1188	15.7533		NaN	NaN	13.0868	14.0314	14.4399		12.9697	14.5717	14.525	NaN	NaN
'G062'	9.88269	9.78109	9.6435	11.797	12.5362		NaN	NaN	9.67383	11.432	12.2082		10.6357	11.2408	10.9263	NaN	NaN
'G063'	8.76888	9.12271	9.78655	11.7524	12.4037		NaN	NaN	9.65723	11.1478	11.8857		10.0642	10.0694	11.0036	NaN	NaN
'G064'	9.75563	9.87641	10.4295	11.5769	11.8653		NaN	NaN	9.26797	10.6228	10.8677		10.5087	10.825	11.1931	NaN	NaN
'G065'	13.7758	13.905	14.2348	15.6327	16.1554		NaN	NaN	13.0808	14.5802	15.666		16.0819	13.8334	16.7227	NaN	NaN
'G066'	10.7625	11.6682	10.9387	12.3353	13.4588		NaN	NaN	11.0061	12.0206	12.6014		12.0787	12.3085	12.0613	NaN	NaN
'G067'	9.55245	9.68736	9.97138	11.9442	12.5928		NaN	NaN	9.82594	11.6656	12.1721		11.0783	11.1582	11.5739	NaN	NaN
'G068'	8.18246	8.2732	8.48237	10.3265	10.6597		NaN	NaN	8.15105	10.1508	10.6696		8.83366	8.69729	9.27071	NaN	NaN
'G069'	8.30984	8.48588	8.83538	10.5326	10.7972		NaN	NaN	8.77511	9.9509	10.6654		9.09567	9.21892	9.98254	NaN	NaN
'G070'	9.84723	10.4269	10.0882	12.0443	12.783		NaN	NaN	9.56904	11.1497	12.1611		10.8898	11.4831	11.1461	NaN	NaN
'G072'	11.5796	11.2937	11.915	13.4215	14.375		NaN	NaN	11.627	12.8321	13.6131		12.5643	12.2792	12.5456	NaN	NaN
'G075'	13.0442	12.7105	13.7871	14.7674	15.2612		NaN	NaN	12.7878	13.9136	14.9079		12.8375	12.5513	14.7224	NaN	NaN
'G077'	9.98963	9.89809	10.3032	11.7073	12.4822		NaN	NaN	10.013	11.2418	11.9494		10.972	10.97	11.2544	NaN	NaN
'G078'	9.89688	10.2558	10.3316	12.075	12.8315		NaN	NaN	10.0852	11.3633	12.4173		10.5831	11.0126	10.9101	NaN	NaN
'J001'	9.52024	9.66155	10.3481	12.4413	13.1397		NaN	NaN	9.77382	11.8855	12.6596		11.2955	11.562	12.047	NaN	NaN
'J002'	11.4808	11.6174	11.8421	14.3523	14.5909		NaN	NaN	11.7782	13.7809	14.0356		11.727	12.4913	13.3917	NaN	NaN
'J003'	10.8916	10.6335	11.5465	14.1902	13.7765		NaN	NaN	13.6995	13.435	13.8374		12.9434	12.1051	11.1366	NaN	NaN
'J004'	9.08176	9.40415	11.3003	12.8982	13.9528		NaN	NaN	10.6597	12.6194	13.2575		9.37945	12.069	12.7009	NaN	NaN
'J005'	14.5473	14.5889	15.0259	17.474	19.1527		NaN	NaN	14.7595	17.0479	18.3623		15.2879	15.8622	16.4469	NaN	NaN
'J006'	13.4633	13.3949	14.0711	15.7364	16.2357		NaN	NaN	13.2137	14.6843	15.8117		14.1809	14.2101	15.212	NaN	NaN
'J007'	11.6429	11.1146	13.5896	14.321	16.3014		NaN	NaN	11.6526	15.2263	15.4818		13.5033	13.0882	13.8182	NaN	NaN
'J008'	11.7739	12.7111	13.0854	14.8748	15.8439		NaN	NaN	12.6571	14.3261	15.4077		13.1633	14.095	14.0235	NaN	NaN
'J009'	9.42026	9.62679	9.77019	11.777	12.7792		NaN	NaN	10.074	11.7041	12.3816		9.92549	9.75995	10.7844	NaN	NaN
'J010'	10.7178	11.4699	11.9336	13.7263	14.5747		NaN	NaN	11.7629	13.3392	14.396		12.6327	13.6104	13.8498	NaN	NaN
'J011'	9.59001	10.0892	11.0157	12.7093	13.2884		NaN	NaN	9.76689	12.0258	12.7611		11.9343	12.3422	11.8619	NaN	NaN
'J012'	12.8816	12.5597	12.6253	14.6869	14.9752		NaN	NaN	13.0818	14.8036	15.487		13.002	13.6355	13.8032	NaN	NaN
'J013'	10.6489	11.9531	12.2011	14.294	15.0258		NaN	NaN	11.9015	13.7532	15.3722		13.3362	13.7516	13.5854	NaN	NaN
'J014'	9.67079	10.309	11.537	12.8712	13.5716		NaN	NaN	10.9195	12.5848	13.4096		11.0941	11.8635	12.3586	NaN	NaN
'J015'	11.8748	13.3582	13.682	16.1432	17.127		NaN	NaN	12.16	16.3228	15.5837		12.9345	15.1319	14.5241	NaN	NaN
'J016'	10.4722	10.1954	10.6814	13.3412	14.6086		NaN	NaN	10.3928	12.738	14.241		11.8356	12.2197	12.0496	NaN	NaN
'J019'	11.6064	12.3696	12.5935	14.5668	15.4082		NaN	NaN	13.7091	13.8354	15.2414		12.5115	12.3899	12.9595	NaN	NaN
'J020'	8.78467	8.34489	8.90655	12.5263	12.4662		NaN	NaN	9.09321	10.6258	11.5947		9.32652	9.26706	8.62707	NaN	NaN
'J021'	9.54847	9.33406	9.81894	11.5057	12.7099		NaN	NaN	10.5937	11.5951	12.2114		10.1495	10.6626	9.96672	NaN	NaN
'J022'	9.6077	10.245	10.5061	12.0999	12.8361		NaN	NaN	10.5335	12.1497	12.2771		10.9834	11.9656	11.4558	NaN	NaN
'J023'	7.84466	8.21481	8.6037	11.0839	12.4307		NaN	NaN	8.70262	10.5914	12.1482		8.0589	8.46241	9.10907	NaN	NaN
'J024'	11.0408	10.8449	11.3757	12.8721	14.1566		NaN	NaN	10.7108	13.1569	14.0864		9.9095	10.6931	10.5446	NaN	NaN
'J025'	9.47483	9.88082	9.93246	13.0258	13.1866		NaN	NaN	9.75113	12.3033	13.2614		9.23365	9.74128	10.1949	NaN	NaN
'J026'	9.00051	9.33851	9.57706	11.5803	12.5492		NaN	NaN	9.8446	11.4142	12.3448		9.7795	10.1735	10.7518	NaN	NaN
'J027'	12.8345	12.7094	14.3973	16.4409	16.4962		NaN	NaN	13.1366	16.1759	16.2105		14.1169	15.2996	14.5358	NaN	NaN
'J028'	8.9069	9.3454	9.54855	11.4433	12.6035		NaN	NaN	9.65024	11.0756	12.227		10.0409	9.74609	9.9964	NaN	NaN
'J029'	9.90505	9.73175	10.2323	12.1643	13.8669		NaN	NaN	10.1555	11.8963	13.0335		10.5082	10.947	11.0856	NaN	NaN
'J030'	9.51203	9.74351	10.6649	13.0856	14.6897		NaN	NaN	10.2542	12.7781	13.596		10.0589	10.7127	11.1363	NaN	NaN
'J031'	11.292	11.2481	11.6279	13.897	14.7067		NaN	NaN	12.4874	12.9745	14.734		12.5459	13.2464	13.4705	NaN	NaN
'J032'	10.6701	11.791	11.9915	14.11	14.8986		NaN	NaN	11.4938	13.4387	14.1508		12.5966	13.425	14.3041	NaN	NaN
'J033'	9.26987	9.38139	10.04	12.206	13.9745		NaN	NaN	9.3921	12.4735	13.1435		9.21995	9.78657	10.1917	NaN	NaN
'J034'	8.47438	8.38166	8.86568	11.412	12.09		NaN	NaN	8.59699	10.4779	11.1922		10.2692	10.4397	10.9346	NaN	NaN
'J035'	9.54736	10.7738	10.8601	13.5971	13.4368		NaN	NaN	10.6521	12.395	13.6739		11.748	12.0097	12.7504	NaN	NaN
'J036'	8.72386	9.03836	9.76549	12.2773	13.7982		NaN	NaN	10.0265	11.5936	13.3616		9.18068	10.4192	9.88719	NaN	NaN
'J037'	10.1616	10.6843	11.9565	13.7997	14.5701		NaN	NaN	11.2399	12.6532	14.1611		11.2809	12.5144	12.7775	NaN	NaN
'J038'	12.2016	12.613	12.9742	15.3416	15.1048		NaN	NaN	12.3203	13.531	15.1704		14.5221	14.2067	14.5145	NaN	NaN
'J039'	11.1156	11.2901	11.8569	13.738	14.4237		NaN	NaN	11.559	13.1372	14.1536		13.3694	12.8086	13.4368	NaN	NaN
'J040'	10.3033	10.1312	10.0838	11.9133	13.0192		NaN	NaN	9.49048	11.4854	12.1538		11.2953	10.7772	11.4914	NaN	NaN
'J041'	11.2991	10.9496	11.4315	13.5344	14.588		NaN	NaN	11.5299	13.4157	14.8695		12.0616	12.0205	12.7095	NaN	NaN
'L001'	9.58906	9.86164	10.1097	12.0724	12.8836		NaN	NaN	9.8508	11.9257	12.6191		10.2421	10.4368	10.9248	NaN	NaN
'L002'	8.04583	8.21345	8.55922	10.6523	11.2996		NaN	NaN	8.51908	10.1763	11.2778		8.27903	8.61925	8.96411	NaN	NaN
'L003'	10.7507	11.5302	11.7036	14.1679	14.6687		NaN	NaN	11.2211	13.2511	14.1675		12.1375	12.6345	12.602	NaN	NaN
'L004'	10.4004	10.8308	11.7458	13.6987	14.4533		NaN	NaN	11.817	13.4229	14.6926		11.1837	12.1159	13.1663	NaN	NaN
'L005'	11.7823	11.5832	11.8018	13.3346	13.2391		NaN	NaN	12.4175	12.8065	13.5256		11.0341	12.2542	12.9564	NaN	NaN
'L006'	11.5265	11.9817	13.0605	16.121	16.6465		NaN	NaN	11.6534	15.0239	15.2852		13.5944	13.3841	13.9644	NaN	NaN
'L007'	9.34686	9.97791	9.81446	12.6758	13.6802		NaN	NaN	9.73789	12.0989	13.0389		11.0637	11.3949	11.4242	NaN	NaN
'L008'	12.4077	12.4937	12.239	14.6578	15.0756		NaN	NaN	12.7873	14.0065	15.4683		13.1215	12.9167	12.9648	NaN	NaN
'L009'	10.0688	10.0501	10.8253	12.6977	13.5623		NaN	NaN	10.6001	12.1526	13.3841		11.4248	11.7826	11.9657	NaN	NaN
'L010'	12.0217	12.5942	12.4755	13.9266	14.9979		NaN	NaN	12.5901	13.9964	14.9841		13.6965	13.807	14.4006	NaN	NaN
'L011'	8.84307	9.59748	10.1748	11.6763	12.7304		NaN	NaN	9.85186	11.5687	12.6572		11.0754	10.8878	11.2258	NaN	NaN
'L012'	10.3596	10.8825	11.5034	13.5063	14.421		NaN	NaN	11.7055	12.849	14.2414		11.4626	13.2741	13.2899	NaN	NaN
'L014'	11.5617	12.2212	12.5362	14.6273	15.4144		NaN	NaN	12.2147	14.1198	14.712		12.9472	13.5365	13.4006	NaN	NaN
'L015'	11.0177	11.1287	11.4743	13.0591	14.3108		NaN	NaN	11.195	13.185	13.8584		12.6593	13.281	13.3179	NaN	NaN
'M011'	6.89545	6.97228	7.11568	8.94207	9.37322		NaN	NaN	7.24551	8.68074	9.32373		7.39874	7.47107	7.70126	NaN	NaN
'M014'	16.3791	16.8372	17.5961	18.3868	20.6719		NaN	NaN	15.813	18.4756	18.8064		15.1867	16.327	18.1968	NaN	NaN
'M015'	11.9926	12.38	13.7875	14.9184	16.592		NaN	NaN	13.1732	14.8487	15.8769		13.8151	14.3008	15.5187	NaN	NaN
'M016'	10.6716	11.2578	10.383	12.5806	14.5311		NaN	NaN	11.7533	12.6825	13.5287		12.137	12.0794	11.4217	NaN	NaN
'M017'	11.778	13.0917	12.1655	14.6825	15.4874		NaN	NaN	12.2786	15.3466	15.4472		13.0528	13.4458	13.1861	NaN	NaN
'M020'	14.0604	13.667	14.2362	16.6671	17.2541		NaN	NaN	14.7615	15.7296	16.196		15.1515	16.4059	16.2261	NaN	NaN
'M024'	16.2532	16.2285	16.9341	21.4134	21.0296		NaN	NaN	16.6865	18.6548	20.215		17.4185	16.9602	18.8141	NaN	NaN
'M025'	12.7421	13.3684	13.5473	15.7804	16.103		NaN	NaN	12.6266	15.0473	15.7569		14.6566	14.9374	15.4438	NaN	NaN
'M026'	18.5953	21.1167	19.1016	21.4884	24.7053		NaN	NaN	18.7617	20.1179	23.5403		20.9017	22.5075	21.0161	NaN	NaN
'M027'	11.8932	12.6423	13.4489	15.5421	17.5647		NaN	NaN	12.7726	15.3009	16.3755		13.2824	13.8434	15.2443	NaN	NaN
'M028'	12.6931	13.4557	14.5254	14.9924	15.8299		NaN	NaN	12.9483	14.2196	15.2063		14.4826	15.2986	14.8286	NaN	NaN
'M029'	10.1618	10.5606	10.8092	13.7183	15.3591		NaN	NaN	11.1516	12.3319	13.6028		9.63868	11.3482	11.3468	NaN	NaN
'M031'	13.5018	16.1422	15.4322	16.8689	19.837		NaN	NaN	15.5905	17.0176	17.614		14.9117	16.1247	16.2521	NaN	NaN
'M032'	9.68048	10.7762	11.2431	12.4896	13.7283		NaN	NaN	11.158	11.5125	12.9239		10.6721	11.3727	12.4465	NaN	NaN
'M033'	9.28354	10.1406	11.1889	13.9997	14.2008		NaN	NaN	10.6021	12.5864	13.4838		10.7594	11.4281	12.3689	NaN	NaN
'M035'	10.7232	11.6717	12.4807	14.1352	15.07		NaN	NaN	12.0949	14.0907	14.8297		11.4576	12.3056	13.1456	NaN	NaN
'M036'	12.4899	13.0515	13.175	14.9799	15.4955		NaN	NaN	13.2297	14.9409	15.6556		15.1213	15.7936	15.5047	NaN	NaN
'M037'	10.1121	11.1872	11.3613	13.7844	14.8812		NaN	NaN	11.2902	12.8878	14.3528		13.5112	13.6816	14.7704	NaN	NaN
'M038'	10.6915	10.9906	11.2524	12.9659	13.8184		NaN	NaN	11.6525	12.8416	13.7304		12.1045	12.4012	12.7919	NaN	NaN
'M039'	14.1864	14.7102	15.9058	18.512	18.4298		NaN	NaN	14.7712	17.4787	19.1582		15.1512	16.1212	16.3564	NaN	NaN
'M040'	11.0574	11.5744	12.4942	12.9704	13.9163		NaN	NaN	11.2754	12.6153	13.6844		12.2732	12.9513	13.1839	NaN	NaN
'S015'	11.4631	11.2696	11.6755	14.4773	15.3151		NaN	NaN	11.3232	13.4501	14.4254		11.9452	11.3982	12.3466	NaN	NaN
'S016'	12.8846	13.7127	13.0818	15.9748	16.4779		NaN	NaN	14.3311	14.0607	16.0458		15.2858	13.1151	14.5628	NaN	NaN
'S017'	9.48071	10.2771	11.0203	13.0554	13.2714		NaN	NaN	10.1849	12.3503	13.2572		10.4417	11.1517	11.8101	NaN	NaN
'S018'	8.7894	8.9485	10.2352	12.5801	13.3877		NaN	NaN	10.2852	12.2453	12.529		10.4321	11.3477	11.78	NaN	NaN
'S019'	9.47289	9.96523	10.2187	13.7879	14.5469		NaN	NaN	10.0991	12.4263	13.4003		11.0863	11.4097	12.5337	NaN	NaN
'S020'	9.98973	10.371	11.0013	13.4308	14.0363		NaN	NaN	10.6359	12.7116	13.4629		10.8721	11.5298	12.0079	NaN	NaN
'S021'	9.46337	9.49265	10.9722	12.9287	13.5188		NaN	NaN	10.7574	12.39	13.4712		10.2519	10.794	12.0222	NaN	NaN
'S022'	7.87966	8.6739	9.3908	12.0498	12.8342		NaN	NaN	8.92844	11.54	12.2236		9.0663	10.218	10.6958	NaN	NaN
'S023'	9.75597	9.73822	10.5734	12.9527	13.9035		NaN	NaN	10.3659	12.5258	13.1579		10.95	11.8499	11.6829	NaN	NaN
'S024'	10.1818	10.3392	11.1588	13.2097	13.9637		NaN	NaN	10.9102	12.9932	13.5839		11.4022	11.1914	12.2423	NaN	NaN
'S025'	10.0144	10.4339	11.0894	12.9286	14.1036		NaN	NaN	10.9192	12.4287	13.7821		11.1685	11.092	11.9315	NaN	NaN
'S026'	10.5357	11.1832	11.665	13.4145	14.0009		NaN	NaN	11.4339	13.1465	13.8623		12.824	12.7169	13.3014	NaN	NaN
'S027'	11.6516	12.6448	13.592	16.1509	16.8761		NaN	NaN	12.9496	15.3384	17.2281		14.4841	14.4849	15.311	NaN	NaN
'S028'	8.25107	8.81338	9.88125	11.4263	12.3078		NaN	NaN	9.43789	10.9135	12.0008		9.04523	9.79406	10.5425	NaN	NaN
'S029'	13.5904	14.7702	15.9209	18.6341	19.6128		NaN	NaN	14.8998	18.1687	19.6874		15.8094	16.566	17.3363	NaN	NaN
'S030'	12.0038	12.4293	13.2101	15.3958	16.4168		NaN	NaN	12.7137	14.8969	15.8318		13.3985	15.0344	15.3829	NaN	NaN
'S033'	10.4941	11.029	11.5476	14.4883	15.1508		NaN	NaN	10.9659	13.3308	14.7048		11.5622	12.1111	12.7159	NaN	NaN
'S034'	10.7775	11.11	11.9183	14.7105	15.0596		NaN	NaN	11.6864	13.4088	14.547		12.4837	13.4403	13.9145	NaN	NaN
'S035'	10.4381	10.6715	11.0998	13.0443	13.7582		NaN	NaN	11.1169	12.9822	13.6645		11.7426	12.3456	12.8787	NaN	NaN
'S036'	11.9524	12.1252	12.8695	14.4621	15.1749		NaN	NaN	12.9505	14.502	15.1812		13.7958	13.6617	14.1734	NaN	NaN
'S037'	10.5441	11.1238	11.6541	12.3459	12.8984		NaN	NaN	10.9011	11.868	12.6306		10.7957	12.1171	12.3346	NaN	NaN
'S038'	8.54445	9.87739	10.2984	11.9236	13.0348		NaN	NaN	9.55687	10.9341	12.16		9.68674	10.7648	11.5021	NaN	NaN
'S039'	9.76386	9.9447	11.3315	13.7119	13.6055		NaN	NaN	10.213	12.3378	13.0438		11.0672	11.4762	12.6527	NaN	NaN
'S040'	10.72	11.4253	12.1154	13.4789	14.2611		NaN	NaN	11.4445	12.3637	13.496		11.7231	11.4665	12.8116	NaN	NaN
'G071'	12.4102	12.1868	12.76	14.1277	14.8286		NaN	NaN	11.724	13.1027	14.4495		12.1943	12.6302	14.0366	NaN	NaN
'G073'	11.524	11.2277	11.8522	12.95	13.9248		NaN	NaN	10.9671	12.7954	12.815		12.635	12.5892	12.9727	NaN	NaN
'G076'	11.2934	11.513	11.6317	13.1577	13.6514		NaN	NaN	11.3286	13.1512	13.5401		12.2741	12.3644	12.997	NaN	NaN
'G079'	8.86833	8.95925	9.36779	10.6753	10.985		NaN	NaN	8.95811	10.5008	10.4727		10.3835	10.4715	10.5179	NaN	NaN
'G080'	9.03682	9.08091	9.48146	11.4921	13.2113		NaN	NaN	8.4202	10.2875	12.0559		9.17315	9.72526	9.80184	NaN	NaN
'G081'	11.8417	11.6658	11.9231	14.5079	14.822		NaN	NaN	12.2731	14.4649	14.4945		12.6747	12.9338	13.5045	NaN	NaN
'G083'	10.4317	10.3656	10.7126	11.6457	13.1269		NaN	NaN	10.4578	11.7704	12.1863		10.9339	11.2679	11.3325	NaN	NaN
'G089'	9.98076	10.1417	10.0514	11.786	12.496		NaN	NaN	9.95586	11.3533	11.6394		11.1325	10.7645	11.1745	NaN	NaN
'J043'	9.06367	9.55268	9.99483	11.6684	12.2001		NaN	NaN	9.40846	11.8832	12.1625		10.067	10.3795	10.1522	NaN	NaN
'J044'	11.2203	10.7275	10.9913	13.3665	13.8874		NaN	NaN	10.8209	12.9757	13.8618		11.1091	11.3491	12.0164	NaN	NaN
'J045'	11.6164	11.8927	12.9571	15.0689	16.3892		NaN	NaN	12.8777	14.379	15.7521		12.5263	13.2049	14.444	NaN	NaN
'J047'	9.6293	10.1352	10.0649	11.774	11.8253		NaN	NaN	10.0867	11.076	11.4801		10.5011	10.396	11.1435	NaN	NaN
'J048'	6.8727	7.31097	7.9004	9.66569	10.1961		NaN	NaN	7.92469	9.23233	10.0569		7.54976	8.08729	9.09551	NaN	NaN
'J049'	11.4273	11.4962	11.5154	13.0303	14.1642		NaN	NaN	11.2259	12.4935	13.9656		11.6463	12.7458	12.9238	NaN	NaN
'J050'	12.9474	12.8104	13.7886	15.6864	15.854		NaN	NaN	13.4881	15.5356	15.3456		14.8387	14.449	14.4666	NaN	NaN
'J051'	12.7583	12.5354	12.3961	14.8274	15.4418		NaN	NaN	12.9783	14.5122	15.5268		12.7209	13.542	13.4177	NaN	NaN
'J052'	9.46712	9.61764	9.82457	11.3789	12.2024		NaN	NaN	9.28268	10.8994	11.9103		10.7288	10.7256	11.2231	NaN	NaN
'J053'	9.50804	9.99632	9.68473	11.7352	12.3472		NaN	NaN	9.83275	11.1045	12.2268		10.5276	10.7447	10.2251	NaN	NaN
'L013'	10.7047	10.9525	11.2594	13.2511	14.1944		NaN	NaN	11.168	12.9313	14.2521		12.4906	11.6773	12.9829	NaN	NaN
'L016'	10.3792	10.5572	10.7626	12.5769	12.5671		NaN	NaN	11.0464	11.5922	12.1711		11.3151	11.9677	12.1766	NaN	NaN
'L017'	10.5879	11.1191	11.4671	13.9985	14.4665		NaN	NaN	11.0591	13.2904	14.3131		12.0648	13.2575	13.5613	NaN	NaN
'L018'	9.08045	9.54107	9.83989	12.4166	12.8183		NaN	NaN	9.34882	11.474	12.0198		11.0297	10.9216	11.3641	NaN	NaN
'M041'	10.2545	10.8006	11.3809	12.792	13.3516		NaN	NaN	10.6483	12.2142	13.3059		11.7739	12.5766	12.7829	NaN	NaN
'M042'	9.56763	9.82388	10.5483	11.7782	12.8655		NaN	NaN	10.8577	12.3605	12.5897		10.1089	10.3537	11.5636	NaN	NaN
'M043'	11.6732	11.6735	12.4254	13.9536	14.8933		NaN	NaN	12.1238	12.9359	14.6821		12.9777	12.9271	13.1838	NaN	NaN
'M044'	11.2544	11.7231	11.8095	13.9953	14.9622		NaN	NaN	12.1498	13.866	14.4624		12.6006	12.4734	12.9945	NaN	NaN
'S041'	11.829	12.0753	11.8656	14.5317	15.9703		NaN	NaN	11.8122	13.8726	15.0752		12.541	12.8136	13.6704	NaN	NaN
'S042'	11.663	12.1867	12.4089	14.0085	15.2343		NaN	NaN	11.4149	14.0705	13.6559		13.2382	13.2688	12.7975	NaN	NaN
'S043'	13.1856	14.1012	13.3047	15.9438	16.5142		NaN	NaN	13.3724	15.0005	15.6453		14.1767	14.5646	14.7151	NaN	NaN
'S044'	12.5889	12.4572	12.7995	15.5863	16.3358		NaN	NaN	12.5972	14.0673	16.0584		14.0993	14.0492	14.5863	NaN	NaN
'S045'	12.7269	13.1734	13.2711	15.5574	15.3689		NaN	NaN	12.62	15.4027	15.4476		14.2903	13.8763	14.6579	NaN	NaN
'G082'	11.0392	10.447	11.5273	12.2716	12.6828		NaN	NaN	11.3821	12.2853	12.8932		11.6632	10.8287	11.2328	NaN	NaN
'G088'	8.54958	8.54294	8.93356	10.2335	11.0192		NaN	NaN	8.63109	9.4766	10.5827		9.13947	9.00087	8.99556	NaN	NaN
'G084'	15.0695	15.2547	13.9101	17.0465	17.429		NaN	NaN	14.077	16.6892	16.0342		16.0499	15.3121	16.2662	NaN	NaN
'G087'	9.86035	9.74593	9.81246	11.9017	12.6008		NaN	NaN	10.1532	11.2952	12.0472		10.6251	10.8418	10.9419	NaN	NaN
'J055'	10.1704	10.4223	11.1885	13.2764	14.2091		NaN	NaN	11.0327	13.0513	12.7845		10.5357	10.9952	11.5631	NaN	NaN
'L019'	10.4701	11.0347	11.8474	13.9545	14.1723		NaN	NaN	11.2924	13.2299	13.5915		12.4115	12.6112	13.6876	NaN	NaN
'S046'	10.1176	10.6301	10.9221	13.5133	14.3444		NaN	NaN	10.4939	12.9629	14.0656		10.7894	11.9506	12.726	NaN	NaN
'G086'	8.20193	8.46373	8.60179	10.9987	11.3204		NaN	NaN	8.70228	10.2805	11.0329		9.42745	9.52247	9.85477	NaN	NaN
'G085'	10.2381	10.6662	10.3504	12.6078	12.7761		NaN	NaN	10.5834	12.1314	12.8889		11.4578	11.9209	11.6942	NaN	NaN
'S047'	10.2427	10.4982	10.8696	13.5351	14.1197		NaN	NaN	10.713	12.7853	13.8089		12.5349	12.4479	12.9924	NaN	NaN
'L020'	9.23725	9.63569	9.89963	12.2256	13.2285		NaN	NaN	9.30727	11.4973	13.2594		10.3327	10.3304	10.1424	NaN	NaN
'G074'	8.18095	8.16116	8.6705	9.46859	9.81262		NaN	NaN	8.51319	9.51196	9.92109		9.60692	9.74585	9.76339	NaN	NaN
'J042'	11.0279	11.4084	11.4765	13.5328	16.594		NaN	NaN	12.0036	13.5514	15.5191		11.7374	12.8328	12.6296	NaN	NaN
'J046'	11.4951	12.1244	12.6644	13.8955	15.1934		NaN	NaN	11.1635	13.6558	14.7455		11.7752	11.8578	12.9925	NaN	NaN
'S049'	9.93032	10.2127	10.05	12.0272	13.0832		NaN	NaN	10.0104	11.6688	12.7276		10.6404	10.7999	10.8321	NaN	NaN
'S051'	10.7333	10.8482	11.2528	13.8454	14.3768		NaN	NaN	10.8864	12.7585	13.3629		11.5369	11.7457	12.7867	NaN	NaN
'S048'	12.2817	11.7491	12.2208	14.7311	15.4841		NaN	NaN	12.2904	13.6393	14.7602		13.3627	13.2778	12.5089	NaN	NaN
'S050'	13.6939	13.4983	13.204	15.0186	15.927		NaN	NaN	13.0832	15.7633	16.1119		13.8141	13.7317	12.9008	NaN	NaN
'J059'	10.5687	10.6077	10.8222	12.5092	13.4154		NaN	NaN	10.8651	12.3359	12.5915		10.6664	11.4085	11.6426	NaN	NaN
'J060'	9.87241	10.1806	11.4433	12.604	13.7732		NaN	NaN	10.8928	12.8354	13.5489		10.773	11.015	11.9215	NaN	NaN
'J056'	10.2794	10.3744	10.5145	12.0555	13.2243		NaN	NaN	10.1398	11.4214	12.6335		10.8571	11.3641	11.4805	NaN	NaN
'J063'	9.26303	9.82902	10.3791	11.7162	11.9753		NaN	NaN	9.65739	11.6944	12.0675		10.0436	10.3713	11.2556	NaN	NaN
'J061'	7.74802	8.17531	8.74035	10.992	11.6433		NaN	NaN	8.64448	10.011	11.1894		8.37552	9.15393	9.81677	NaN	NaN
'J057'	9.64998	10.0051	10.3131	12.3446	12.8486		NaN	NaN	10.0369	11.6032	12.2211		10.5341	10.9725	11.3489	NaN	NaN
'J062'	11.0696	10.8455	11.1338	12.9908	13.1634		NaN	NaN	10.4967	12.6259	13.4619		11.6301	11.845	12.4862	NaN	NaN
'S054'	10.9488	11.3572	11.2864	12.7209	13.204		NaN	NaN	11.2145	12.8406	13.308		11.9495	11.9811	11.7155	NaN	NaN
'J058'	12.256	12.6015	12.9756	14.8237	15.3788		NaN	NaN	12.23	14.2027	14.6162		13.6325	13.8612	14.0979	NaN	NaN
'S053'	10.0599	10.5913	11.52	14.3286	14.9575		NaN	NaN	11.659	13.9599	14.2796		11.7035	12.1903	12.9645	NaN	NaN
'J054'	12.0666	11.9437	12.0669	13.2527	14.0771		NaN	NaN	11.8542	13.5175	13.982		13.6478	12.3708	12.6786	NaN	NaN
'G091'	8.30741	8.48813	8.42489	10.3427	11.0156		NaN	NaN	9.24465	9.69266	10.251		9.09432	9.45303	9.2992	NaN	NaN
'M047'	9.64006	10.1795	10.1429	11.6833	12.6957		NaN	NaN	10.0387	11.3109	12.0302		10.5949	10.3118	11.251	NaN	NaN
'M048'	9.47874	9.65541	9.42204	11.51	12.0673		NaN	NaN	10.1886	10.7955	11.5685		9.74567	9.47327	10.2431	NaN	NaN
'S052'	14.8288	14.5756	14.483	16.065	16.9911		NaN	NaN	13.9168	17.1629	16.4839		16.9195	16.9331	16.7117	NaN	NaN
'J065'	9.07697	9.40489	9.8646	11.9258	12.9726		NaN	NaN	9.67663	11.4225	12.4446		10.2258	10.2066	10.9119	NaN	NaN
'J067'	8.53541	8.55444	8.95096	11.1422	11.9123		NaN	NaN	8.65377	10.4594	11.3393		8.79253	9.14482	9.67583	NaN	NaN
'S056'	7.45685	8.17852	8.54038	10.5823	11.0416		NaN	NaN	8.26773	10.0257	10.7008		9.39277	9.504	10.1491	NaN	NaN
'J066'	10.9164	10.9554	11.2661	13.0991	13.8924		NaN	NaN	10.8191	12.5131	13.593		12.2905	12.0692	12.0259	NaN	NaN
'M045'	13.0144	13.0159	13.0166	14.5253	15.5137		NaN	NaN	12.7274	14.1221	14.7037		12.7089	13.2843	13.3304	NaN	NaN
'M046'	10.2965	10.6269	10.3895	11.3625	12.0882		NaN	NaN	10.2393	11.1291	11.3692		10.3101	10.5093	10.8403	NaN	NaN
'G090'	11.0969	11.2641	12.1691	13.5151	14.1881		NaN	NaN	11.2402	12.8361	13.486		11.6684	12.4226	12.8923	NaN	NaN
'S055'	9.00768	8.90805	9.52408	12.3191	13.0129		NaN	NaN	10.0905	12.2195	13.2561		9.57731	9.70018	10.1834	NaN	NaN
'G092'	13.6435	14.7814	13.2949	16.6176	16.9505		NaN	NaN	15.6981	15.8091	17.5279		17.1116	16.484	16.5211	NaN	NaN
'G094'	9.02909	8.42004	8.73654	11.1803	12.0356		NaN	NaN	8.76592	10.5863	11.5091		9.70967	9.44661	9.64627	NaN	NaN
'G095'	8.73509	8.72691	8.74179	10.4308	11.372		NaN	NaN	8.65747	10.151	10.8366		8.9378	9.35938	9.38832	NaN	NaN
'G096'	9.38637	9.58544	9.79107	10.9562	11.2416		NaN	NaN	10.0156	10.8541	11.565		10.7185	9.84829	9.52904	NaN	NaN
'G097'	8.1705	8.59659	8.81897	10.5991	11.5151		NaN	NaN	8.39783	10.3047	11.0686		9.46814	9.60269	9.71958	NaN	NaN
'G100'	10.7669	10.8354	10.8459	12.8694	13.8128		NaN	NaN	10.4791	12.2626	12.4154		11.8381	11.9464	12.0093	NaN	NaN
'J064'	11.3935	11.7752	11.5924	13.1544	14.3744		NaN	NaN	11.5507	12.5392	14.3972		12.5932	12.3413	13.0203	NaN	NaN
'J070'	10.9123	10.8798	11.2724	13.089	13.753		NaN	NaN	10.7488	12.465	13.2132		12.1099	12.1784	12.5977	NaN	NaN
'J071'	8.44525	8.71619	9.6217	10.3829	11.0361		NaN	NaN	9.37336	10.2713	10.7107		9.6202	10.1616	10.5549	NaN	NaN
'J072'	11.1766	11.6423	11.5133	13.0611	13.2824		NaN	NaN	10.9417	12.0826	13.2438		12.9891	12.5131	12.8554	NaN	NaN
'J073'	8.56336	9.02693	8.9385	11.4271	12.0693		NaN	NaN	9.03006	10.8961	11.9065		9.19004	9.08342	9.67872	NaN	NaN
'L023'	7.44629	7.91959	8.48236	10.7401	11.5544		NaN	NaN	8.02005	9.69144	10.8762		8.12696	8.57095	9.53301	NaN	NaN
'L027'	8.53116	10.0129	10.4014	12.4631	13.3102		NaN	NaN	10.2951	11.6866	12.9715		10.1452	11.5228	12.1365	NaN	NaN
'S057'	8.51442	8.81727	9.56646	12.2811	13.2632		NaN	NaN	9.82084	12.3692	12.7955		10.8958	10.8008	10.6669	NaN	NaN
'S058'	8.09638	8.41646	9.16796	10.8912	11.4343		NaN	NaN	8.71832	10.44	11.7767		9.20511	9.63209	10.6517	NaN	NaN
'S059'	10.1356	10.4878	10.5781	13.2267	14.545		NaN	NaN	9.96868	12.2651	13.3075		10.9415	11.234	11.1956	NaN	NaN
'G098'	9.17841	9.6547	9.73054	12.0433	13.667		NaN	NaN	9.65504	11.6464	12.1171		11.2596	10.4364	10.6432	NaN	NaN
'G099'	8.49105	8.67758	8.15188	10.6451	10.8467		NaN	NaN	9.07212	10.1099	10.2762		9.52456	8.89919	9.61812	NaN	NaN
'L024'	8.0009	8.06242	8.51659	9.64425	9.91311		NaN	NaN	7.42608	8.98329	9.48581		9.55591	9.87043	9.76632	NaN	NaN
'L025'	10.5377	10.8112	11.2365	12.1875	13.0685		NaN	NaN	10.8741	11.687	12.8038		11.3036	11.7561	12.4005	NaN	NaN
'L026'	6.39173	6.97623	7.14134	9.10886	9.65161		NaN	NaN	7.03906	8.63385	9.30602		7.87534	8.2056	8.2527	NaN	NaN
'G101'	10.4068	10.8432	11.3386	12.9105	14.3084		NaN	NaN	10.8624	11.9079	13.5509		12.0575	12.5223	12.7634	NaN	NaN
'L021'	10.968	10.8877	11.7305	13.4718	14.2832		NaN	NaN	10.362	12.4586	13.6458		11.3938	12.0357	12.3588	NaN	NaN
'L022'	9.4009	9.77469	10.1278	11.0589	11.851		NaN	NaN	9.45892	10.3173	11.2021		9.76941	9.81386	11.1736	NaN	NaN
'S060'	11.9135	11.4229	11.4714	14.6784	14.5997		NaN	NaN	11.3766	13.347	15.1404		13.1987	12.3501	12.4158	NaN	NaN
'G093'	12.3747	11.9963	12.2346	13.0971	14.0256		NaN	NaN	12.8705	12.989	13.8485		11.9702	12.9345	13.5182	NaN	NaN
'J075'	9.49153	9.94297	9.86302	11.4736	12.6457		NaN	NaN	10.05	10.7698	12.0896		10.8496	11.4408	11.0864	NaN	NaN
'J076'	8.96931	9.50266	9.36297	11.9448	12.6627		NaN	NaN	8.82542	11.8863	12.9855		10.5371	10.8199	10.7197	NaN	NaN
'J077'	10.1582	10.6702	10.7948	12.4583	13.2014		NaN	NaN	11.1527	12.1485	12.9567		11.0183	11.246	11.6999	NaN	NaN
'J078'	9.29295	9.5603	9.69095	11.3676	12.0636		NaN	NaN	8.90466	10.5925	11.9336		10.0634	10.3263	10.4839	NaN	NaN
'L028'	12.3292	13.2626	12.2562	13.5712	14.3525		NaN	NaN	12.2948	13.667	14.3518		15.0574	13.7477	14.2846	NaN	NaN
'L029'	10.1366	10.3178	11.4047	12.7293	13.4291		NaN	NaN	10.2864	11.6048	12.8336		10.7851	11.9735	12.055	NaN	NaN
'L030'	11.4882	11.7971	12.6286	13.8548	14.268		NaN	NaN	11.6044	12.8133	14.0443		12.8255	12.4729	13.0203	NaN	NaN
'G102'	11.9251	11.4272	11.9005	12.7399	14.1678		NaN	NaN	12.6847	13.1978	13.2482		12.008	12.0608	11.8803	NaN	NaN
'J069'	9.45807	9.64916	9.69292	11.0264	11.4389		NaN	NaN	9.26918	10.7576	11.5513		11.0684	11.1253	10.9056	NaN	NaN
'J074'	8.56188	8.79357	9.28125	11.249	12.0291		NaN	NaN	8.89027	10.8099	11.7661		9.60897	10.088	10.6664	NaN	NaN
'J079'	9.44101	10.1543	10.1847	12.1011	13.4254		NaN	NaN	9.23211	11.5092	12.5548		9.78218	9.98032	10.54	NaN	NaN
'J080'	9.95454	10.8229	10.5444	13.2487	13.2902		NaN	NaN	10.1306	12.5388	13.0934		11.6572	12.4412	11.7428	NaN	NaN
'L031'	9.16647	9.21385	9.68333	11.7422	12.09		NaN	NaN	9.67544	11.4013	11.6548		10.2636	11.0917	11.4475	NaN	NaN
'M049'	8.60767	9.48691	9.56696	11.9868	13.269		NaN	NaN	9.26361	11.3707	12.3021		9.33513	9.44588	10.7023	NaN	NaN
'M050'	11.1276	11.9934	11.6568	14.0586	15.6058		NaN	NaN	11.5882	13.2778	14.7157		11.0577	10.5365	12.1184	NaN	NaN
'M051'	10.2597	11.417	11.6751	12.9684	12.8352		NaN	NaN	10.4843	11.8993	13.336		10.6022	10.2389	11.7423	NaN	NaN
'M052'	9.93593	10.5074	11.016	11.7506	12.3132		NaN	NaN	10.5812	11.94	12.1236		11.5737	11.8101	11.0888	NaN	NaN
'M053'	10.6403	11.5291	11.3209	13.0834	14.122		NaN	NaN	10.9044	12.1817	12.9852		11.3196	11.5046	12.125	NaN	NaN
'M054'	10.5141	11.2741	11.5413	13.504	13.87		NaN	NaN	11.3425	12.8473	14.1059		11.531	11.7017	11.847	NaN	NaN
'M055'	10.2633	9.87793	10.5453	13.0138	14.0352		NaN	NaN	10.1851	11.5964	12.6676		11.284	11.445	12.4665	NaN	NaN
'M056'	9.52729	9.65398	9.9344	10.7251	11.7048		NaN	NaN	10.0291	10.5823	11.329		9.79467	9.64272	10.1444	NaN	NaN
'S061'	9.2497	9.37654	9.77908	11.7906	12.5497		NaN	NaN	10.427	11.6014	12.1149		9.82288	9.49093	10.6889	NaN	NaN
'S062'	9.67457	9.79801	10.1241	12.3043	13.3952		NaN	NaN	10.19	12.3103	13.0791		10.0814	10.2414	11.0526	NaN	NaN
'S064'	11.5977	11.0974	11.838	12.8398	13.1217		NaN	NaN	11.2441	12.3951	12.5232		12.7334	13.0774	13.2426	NaN	NaN
'J081'	9.31341	9.0252	9.22203	11.2494	11.674		NaN	NaN	9.7533	10.2983	10.7608		9.31037	10.1331	10.8103	NaN	NaN
'L032'	10.6879	11.3002	10.3769	13.3122	13.184		NaN	NaN	10.1157	12.3658	12.3296		10.3238	10.6488	11.2608	NaN	NaN
'G107'	9.29177	9.10777	9.54787	12.1717	12.1108		NaN	NaN	10.3796	12.1617	11.4229		10.853	10.2655	11.4852	NaN	NaN
'G108'	9.11787	9.82987	10.792	11.1292	11.5523		NaN	NaN	9.48704	11.3725	11.7948		9.08005	11.746	10.4135	NaN	NaN

## Sheet: Figure 1F
Rat	Wait time ratio	P-value
'C015'	0.909252	0.262783		Mean WT ratio	0.8943
'C033'	0.86869	0.000255176
'C034'	0.908613	0.015627
'C035'	0.939317	0.000968513
'C036'	0.933319	0.00275084
'E001'	0.885901	9.54571e-05
'E002'	0.775704	2.66841e-05
'E003'	0.881755	0.000220983
'E004'	0.946858	0.00104093
'E005'	0.962032	0.170619
'E006'	0.858125	0.00404995
'E007'	0.841664	1.87612e-10
'E008'	0.951491	0.00803398
'G001'	0.790808	0.0342512
'G002'	1.05545	0.870274
'G006'	0.855979	2.30802e-08
'G008'	0.912824	5.47204e-05
'G012'	0.791708	1.80308e-13
'G021'	0.960643	0.00219435
'G022'	0.958741	0.0106967
'G023'	0.842535	0.0643906
'G024'	0.919714	6.83668e-07
'G026'	0.888527	3.17859e-07
'G027'	0.938933	0.00225235
'G028'	0.893133	1.07934e-15
'G031'	0.853514	7.08307e-12
'G032'	0.921669	0.000152926
'G033'	0.856639	1.81267e-10
'G034'	0.899452	2.59998e-07
'G035'	0.949736	0.0147628
'G036'	0.92061	1.76047e-06
'G037'	0.899325	0.00040224
'G038'	0.842591	1.3643e-18
'G039'	0.91129	0.00019981
'G040'	0.88026	1.02689e-10
'G041'	0.872715	1.27872e-12
'G042'	0.961082	0.0375585
'G043'	0.855561	2.43399e-06
'G044'	0.870684	1.02376e-07
'G045'	0.882252	1.40128e-07
'G046'	0.9205	1.26926e-05
'G047'	0.833648	8.41661e-15
'G048'	0.952641	0.016086
'G051'	0.89278	1.75844e-09
'G052'	0.817697	3.9614e-09
'G053'	0.959635	0.0540781
'G054'	0.899722	2.58358e-06
'G055'	0.910718	0.00275773
'G056'	0.986455	0.302367
'G057'	0.817094	1.98151e-22
'G058'	0.852426	4.58718e-09
'G059'	0.885851	0.0018939
'G060'	0.795364	5.85942e-13
'G061'	0.900985	0.0652163
'G062'	0.885369	1.03125e-06
'G063'	0.877642	5.44997e-12
'G064'	0.828004	1.00765e-10
'G065'	0.78222	2.67476e-10
'G066'	0.912511	0.00239012
'G067'	0.848975	3.99266e-12
'G068'	0.879226	0.000131043
'G069'	0.879046	4.45942e-35
'G070'	0.858511	1.05604e-08
'G072'	0.926779	0.000250346
'G075'	0.868597	0.00754062
'G077'	0.889702	2.62185e-11
'G078'	0.924396	1.24598e-07
'J001'	0.811308	2.56589e-26
'J002'	0.879517	0.000135241
'J003'	1.23013	0.980726
'J004'	0.839291	2.63287e-05
'J005'	0.897403	1.16516e-06
'J006'	0.868641	1.05643e-09
'J007'	0.843275	0.00369083
'J008'	0.902561	7.62559e-10
'J009'	0.934129	0.1193
'J010'	0.849318	9.60627e-09
'J011'	0.823384	3.17549e-08
'J012'	0.947737	0.0144808
'J013'	0.876045	7.96091e-09
'J014'	0.88356	9.35825e-12
'J015'	0.837229	0.000211814
'J016'	0.8625	3.10858e-09
'J019'	1.05785	0.653475
'J020'	1.05403	0.887366
'J021'	1.06291	0.573264
'J022'	0.919488	0.000404038
'J023'	0.95538	0.0972759
'J024'	1.01576	0.365203
'J025'	0.956472	0.0673037
'J026'	0.915627	6.44608e-08
'J027'	0.903739	0.077591
'J028'	0.965372	0.113297
'J029'	0.916096	0.00173619
'J030'	0.920787	0.0479953
'J031'	0.927019	0.0346381
'J032'	0.803532	3.37524e-08
'J033'	0.921545	0.0926719
'J034'	0.786219	1.38695e-14
'J035'	0.835431	4.46741e-09
'J036'	1.01408	0.620914
'J037'	0.879667	0.000154515
'J038'	0.848823	1.94678e-07
'J039'	0.860249	5.29937e-05
'J040'	0.825878	2.38948e-07
'J041'	0.90719	0.00189439
'L001'	0.901695	6.88387e-09
'L002'	0.950355	0.0226301
'L003'	0.89042	1.70038e-05
'L004'	0.89752	6.36957e-08
'L005'	0.958403	0.180701
'L006'	0.834502	6.83118e-13
'L007'	0.852391	4.0414e-09
'L008'	0.986308	0.435453
'L009'	0.88588	1.18629e-14
'L010'	0.874278	2.61434e-10
'L011'	0.877606	1.53923e-12
'L012'	0.88078	2.17824e-07
'L014'	0.911502	0.000636131
'L015'	0.840599	7.27205e-09
'M011'	0.94082	0.000762523
'M014'	0.869001	0.0284934
'M015'	0.848859	6.56318e-07
'M016'	1.02903	0.421526
'M017'	0.931178	0.0825533
'M020'	0.909738	0.00246452
'M024'	0.886918	0.000627653
'M025'	0.817587	1.96793e-11
'M026'	0.892731	0.0134824
'M027'	0.837859	4.70566e-05
'M028'	0.873202	7.87541e-06
'M029'	0.9828	0.337211
'M031'	0.95929	0.131966
'M032'	0.896473	3.9835e-14
'M033'	0.857154	1.12013e-06
'M035'	0.920069	9.47898e-05
'M036'	0.85327	7.70249e-05
'M037'	0.764378	4.73163e-22
'M038'	0.910926	1.48865e-06
'M039'	0.903083	0.000197191
'M040'	0.85524	5.47465e-07
'S015'	0.91711	0.000745436
'S016'	0.984088	0.125699
'S017'	0.862387	1.87159e-07
'S018'	0.873108	8.77882e-11
'S019'	0.805758	1.18447e-16
'S020'	0.885741	6.50622e-12
'S021'	0.894789	9.18237e-08
'S022'	0.834761	1.18085e-24
'S023'	0.887272	2.161e-10
'S024'	0.89119	6.37572e-10
'S025'	0.91515	1.19303e-08
'S026'	0.859602	1.35419e-18
'S027'	0.845775	3.58812e-09
'S028'	0.89522	2.55036e-11
'S029'	0.859457	4.87687e-07
'S030'	0.826482	9.85615e-14
'S033'	0.862373	9.0092e-12
'S034'	0.839868	5.60595e-24
'S035'	0.8632	6.0281e-12
'S036'	0.91372	1.80384e-08
'S037'	0.883784	4.87882e-08
'S038'	0.830879	4.8279e-17
'S039'	0.807178	2.93704e-19
'S040'	0.893288	6.06425e-06
'G071'	0.835241	7.631e-10
'G073'	0.845399	6.65434e-08
'G076'	0.871631	3.58264e-12
'G079'	0.851705	1.309e-15
'G080'	0.859043	1.16911e-07
'G081'	0.908818	7.82379e-06
'G083'	0.922814	0.000164686
'G089'	0.890944	2.26474e-05
'J043'	0.926744	0.0295058
'J044'	0.90051	0.00142191
'J045'	0.89156	1.11931e-05
'J047'	0.905162	9.30396e-05
'J048'	0.871275	3.69402e-15
'J049'	0.868616	4.59286e-06
'J050'	0.932361	0.0687989
'J051'	0.967247	0.0386899
'J052'	0.827108	8.77377e-17
'J053'	0.961627	0.0103721
'L013'	0.860206	1.2609e-06
'L016'	0.907184	0.000527165
'L017'	0.815485	2.62264e-16
'L018'	0.822659	2.71804e-19
'M041'	0.833013	8.08095e-13
'M042'	0.938959	0.0432788
'M043'	0.919599	0.000145552
'M044'	0.934995	0.000939101
'S041'	0.864076	0.000193386
'S042'	0.891964	0.000403186
'S043'	0.908751	0.00193448
'S044'	0.863634	5.42251e-06
'S045'	0.860975	3.83115e-07
'G082'	1.01329	0.678831
'G088'	0.959483	4.93406e-05
'G084'	0.865414	0.005722
'G087'	0.927915	0.000328773
'J055'	0.954132	0.157746
'L019'	0.825007	4.27042e-18
'S046'	0.824599	8.45579e-15
'G086'	0.883053	3.77598e-15
'G085'	0.905015	0.000163539
'S047'	0.824557	1.40046e-10
'L020'	0.917659	0.00143371
'G074'	0.87195	1.10362e-05
'J042'	0.950429	0.096049
'J046'	0.859231	0.00127261
'S049'	0.92414	2.93689e-06
'S051'	0.851383	3.16651e-08
'S048'	0.982535	0.138972
'S050'	1.01414	0.534537
'J059'	0.933219	0.00875107
'J060'	0.913714	0.000127995
'J056'	0.883226	0.220865
'J063'	0.858009	5.53002e-05
'J061'	0.880582	1.58567e-11
'J057'	0.884396	9.22472e-15
'J062'	0.840664	1.69126e-07
'S054'	0.957239	0.0495878
'J058'	0.867504	2.54542e-06
'S053'	0.899304	4.54449e-05
'J054'	0.934977	0.149379
'G091'	0.994134	0.199948
'M047'	0.89225	0.00524718
'M048'	0.994683	0.303855
'S052'	0.832755	0.0105368
'J065'	0.886795	2.45406e-05
'J067'	0.89437	2.8573e-12
'S056'	0.814624	4.02286e-20
'J066'	0.899649	6.63937e-08
'M045'	0.954764	0.081593
'M046'	0.944561	0.0286661
'G090'	0.871854	2.56961e-14
'S055'	0.990876	0.179475
'G092'	0.950188	0.0661945
'G094'	0.908737	0.000504415
'G095'	0.922153	0.000508667
'G096'	1.05106	0.827547
'G097'	0.864011	3.3804e-07
'G100'	0.872581	3.76458e-08
'J064'	0.887131	1.72902e-06
'J070'	0.853236	3.72806e-08
'J071'	0.888054	2.61479e-11
'J072'	0.851133	1.90215e-05
'J073'	0.932981	0.00487696
'L023'	0.841293	3.39277e-11
'L027'	0.84828	1.99653e-17
'S057'	0.920684	0.00384552
'S058'	0.818494	2.44739e-20
'S059'	0.890411	2.48564e-10
'G098'	0.907151	0.0181915
'G099'	0.943232	0.0102409
'L024'	0.760377	3.80034e-29
'L025'	0.876908	2.47106e-10
'L026'	0.85294	1.40107e-19
'G101'	0.85106	0.000379448
'L021'	0.838426	4.52784e-11
'L022'	0.846539	7.29552e-06
'S060'	0.916303	0.0136205
'G093'	0.952086	0.02232
'J075'	0.906516	8.6324e-05
'J076'	0.823286	6.22628e-13
'J077'	0.953227	5.54219e-05
'J078'	0.849365	4.84077e-12
'L028'	0.860706	1.17187e-05
'L029'	0.853288	1.63796e-07
'L030'	0.891257	0.000659027
'G102'	1.06771	0.877162
'J069'	0.849946	1.44297e-11
'J074'	0.833484	7.11977e-21
'J079'	0.875914	9.17447e-05
'J080'	0.862713	0.00146886
'L031'	0.845199	3.05392e-08
'M049'	0.865572	1.61216e-05
'M050'	0.956247	0.138479
'M051'	0.892869	0.0280912
'M052'	0.954223	0.0436913
'M053'	0.899338	0.00218646
'M054'	0.957418	0.0600896
'M055'	0.817002	1.16913e-10
'M056'	0.988629	0.191916
'S061'	0.975502	0.490664
'S062'	0.921957	0.00953487
'S064'	0.849092	0.00105864
'J081'	0.902223	0.00481965
'L032'	0.898312	0.325321
'G107'	0.903741	0.00866904
'G108'	0.911029	0.178903

## Sheet: Figure 1G
Rat J040
Latency (s)	Block		Block	Mean Latency	SEM Latency
52.0728	1		1	3.78653	0.118877
1.9811	1		2	2.07453	0.0591013
1.1997	1		3	4.27025	0.133032
0.8147	1
1.6037	1
0.8462	1
2.0945	1
3.7514	1
2.102	1
2.115	1
28.9441	1
1.7819	1
0.6223	1
0.6256	1
0.6392	1
3.7881	1
1.3206	1
0.7139	1
2.2591	1
0.6461	1
1.2508	1
0.5089	1
2.9393	1
0.7978	1
16.3687	1
0.6668	1
4.0356	1
0.4743	1
0.6172	1
1.0569	1
3.029	1
3.6622	1
31.4051	1
0.7054	1
0.6495	1
2.9745	1
6.0277	1
1.4132	1
16.0402	1
3.3561	1
1.6905	1
0.6758	1
1.1123	1
1.3483	1
1.1282	1
1.3234	1
0.4105	1
3.1162	1
0.539	1
0.7318	1
1.4764	1
1.2457	1
13.3381	1
1.4195	1
1.1996	1
2.0862	1
9.2406	1
0.9356	1
9.9853	1
0.7749	1
0.4715	3
0.8102	3
2.5784	3
0.5637	3
1.9077	3
3.3681	3
1.1134	3
0.6795	3
1.4036	3
10.2128	3
1.4031	3
0.761	3
4.5912	3
0.4515	3
0.3284	3
0.5692	3
1.096	3
0.5353	3
1.6134	3
2.7805	3
1.0932	3
1.0001	3
1.5494	3
0.9399	3
0.3291	3
1.6397	3
0.9904	3
0.6821	3
1.7732	3
38.9751	3
0.6992	3
3.0716	3
0.695	3
1.6056	3
2.4175	3
5.6171	3
0.3493	3
1.5624	3
0.4102	3
0.703	3
1.008	3
1.5195	3
0.6092	3
0.6832	3
0.5528	3
0.4815	1
6.6088	1
3.6739	1
2.7198	1
1.6187	1
4.276	1
0.5755	1
1.4021	1
3.6773	1
0.6972	1
0.7636	1
5.8133	1
0.6974	1
3.52	1
0.6758	1
5.9624	1
0.8856	1
0.5789	1
1.3389	1
0.5702	1
1.8764	1
1.8203	1
0.5997	1
1.3332	1
1.3615	1
2.0255	1
0.6207	1
1.4854	1
0.7073	1
3.7098	1
0.6612	1
0.6198	1
1.6288	1
0.5943	1
3.0271	1
1.4051	1
3.1837	1
0.5487	1
3.5814	1
2.4928	1
0.8035	1
0.5901	1
0.4899	1
2.107	1
4.7625	1
0.8476	1
0.342	1
3.1447	1
0.5626	1
1.8152	1
1.9996	1
4.369	1
5.7568	1
0.3304	1
3.9783	1
1.8321	1
0.3738	1
0.6403	1
0.4907	2
5.9456	2
2.3261	2
0.8926	2
4.2587	2
1.8321	2
0.9838	2
0.6438	2
0.7499	2
1.0143	2
0.4785	2
0.4292	2
0.3131	2
2.4433	2
0.8027	2
1.5749	2
1.5296	2
1.5058	2
0.5614	2
1.7709	2
0.4177	2
0.428	2
3.3477	2
0.5823	2
3.2464	2
0.3036	2
1.1947	2
1.0521	2
0.5155	2
1.5016	2
2.1778	2
3.4593	2
0.6063	2
3.2172	2
2.2303	2
5.6295	2
2.1386	2
0.5938	2
0.5454	2
0.6104	2
0.828	2
1.3926	2
3.263	2
0.6349	1
0.2799	1
0.6647	1
1.54	1
0.4517	1
1.6335	1
0.3826	1
4.2112	1
2.0911	1
0.5705	1
4.7593	1
13.1063	1
0.6281	1
1.0893	1
5.9077	1
4.1072	1
0.1524	1
0.6822	1
0.8166	1
3.41	1
0.9952	1
0.2978	1
1.0834	1
1.1132	1
3.9574	1
0.4227	1
1.7165	1
1.0585	1
2.2053	1
6.1667	1
2.0696	1
0.2652	1
2.4613	1
0.5034	1
0.3639	1
0.6322	1
1.2254	1
0.3381	1
1.3428	1
0.922	1
0.3387	1
0.7717	3
1.7614	3
0.8415	3
1.1585	3
1.6555	3
1.5252	3
0.8095	3
0.9414	3
0.546	3
0.9443	3
31.3412	3
1.2375	3
2.2174	3
0.4835	3
1.942	3
2.0319	3
7.3257	3
0.6329	3
1.0009	3
0.9689	3
0.7712	3
0.6794	3
3.2614	3
1.1314	3
4.3737	3
1.4236	3
4.3802	3
3.6726	3
2.4235	3
1.4385	3
8.1297	3
1.3321	3
1.0319	3
0.7379	3
2.2117	3
0.8228	3
0.515	3
0.3208	3
0.7144	3
0.82	3
1.3796	3
0.8024	3
0.9309	3
1.6391	3
1.0779	3
1.0236	3
4.1478	3
0.943	3
1.4239	3
1.7595	3
NaN	3
1.063	3
5.1023	3
2.4514	3
3.8664	3
0.9729	3
0.8583	3
6.3807	3
NaN	3
1.8653	3
0.5583	1
0.8102	1
0.6159	1
1.5239	1
3.3811	1
0.4512	1
0.5346	1
0.7713	1
1.7107	1
21.2042	1
3.3222	1
2.009	1
2.9968	1
0.4373	1
1.8034	1
3.2644	1
5.8843	1
NaN	1
0.2561	1
0.7939	1
6.0545	1
0.9393	1
2.9206	1
32.4014	1
0.339	1
19.9339	1
1.8003	1
0.9102	1
5.4372	1
19.5836	1
60.5015	1
0.8012	1
29.8258	1
10.2783	1
1.1367	1
2.1129	1
3.373	1
0.9779	1
30.4211	1
2.4495	1
2.4533	1
1.5531	1
15.298	1
11.443	1
0.486	1
4.4455	1
0.4239	1
1.7138	1
1.8131	1
1.1063	1
2.463	1
1.8543	1
4.5006	1
3.0867	1
NaN	1
1.2613	1
2.1317	1
2.4608	1
1.2684	1
0.8585	1
3.1581	1
0.0464	1
2.897	1
1.7889	1
1.4178	1
3.9915	1
3.2252	1
1.8479	1
1.7021	1
1.392	1
1.9502	1
0.9113	1
2.3776	1
2.7999	2
1.043	2
2.5894	2
1.0815	2
3.3127	2
1.8248	2
1.3901	2
0.7683	2
3.3012	2
1.0506	2
1.7164	2
1.8124	2
2.6489	2
3.68	2
0.9655	2
12.2229	2
1.6991	2
1.0105	2
5.5379	2
1.3289	2
2.1725	2
1.247	2
1.4781	2
5.4452	2
0.668	2
1.1174	2
8.5242	2
0.3557	2
0.3542	2
6.4202	2
4.8946	2
1.1686	2
3.4059	2
1.9237	2
1.026	2
1.7944	2
0.8369	2
1.7289	2
0.7799	2
0.4647	2
1.1118	2
3.2083	2
2.4474	2
0.7864	2
3.1556	2
3.9555	2
1.0473	2
0.3572	2
0.8441	2
0.8087	2
1.8786	1
0.6489	1
3.5313	1
0.7563	1
0.4388	1
1.3033	1
1.2993	1
1.6737	1
2.1093	1
3.1444	1
2.6259	1
3.494	1
0.771	1
0.8411	1
0.8002	1
18.0461	1
0.6827	1
0.5171	1
0.8872	1
0.0207	1
1.1147	1
0.2004	1
4.0916	1
0.8793	1
0.8911	1
0.6692	1
3.2225	1
3.2214	1
8.5206	1
0.6402	1
1.1602	1
0.8291	1
1.3062	1
5.8168	1
3.1314	1
43.6745	1
0.4653	1
1.3429	1
2.0717	1
1.4671	1
0.4435	1
58.3808	1
1.2925	1
27.4057	1
0.6479	1
1.2773	1
26.1724	1
2.6136	1
0.609	1
1.3208	1
1.382	1
4.4631	1
1.395	1
1.135	1
0.6514	1
0.5499	1
6.5219	1
1.7035	1
8.171	1
2.4387	1
1.2893	1
0.3343	1
0.6907	1
0.7902	1
0.9959	1
1.4909	1
1.2607	1
0.8991	1
0.5797	1
0.6125	1
0.5037	1
0.8363	1
1.0462	1
0.7495	1
3.1581	1
3.5515	1
0.7011	1
0.5571	1
2.1788	1
0.7847	1
1.0745	1
2.5773	1
15.0464	1
0.5737	1
3.7768	1
0.7859	1
0.4767	1
7.9503	1
0.8532	1
0.8746	1
0.8503	1
3.3321	1
0.8982	1
0.8797	1
1.0122	1
2.7929	1
1.3088	1
1.1761	1
1.775	1
0.94	1
1.255	1
1.0406	1
0.8158	1
5.2555	1
1.5596	1
0.7222	1
2.7315	1
1.0589	3
0.5131	3
1.646	3
0.7978	3
0.5444	3
1.0151	3
0.6161	3
1.4236	3
1.2404	3
1.0951	3
0.5281	3
0.5515	3
0.6675	3
0.8372	3
1.3018	3
1.3989	3
0.6134	3
2.3538	3
1.2218	3
1.6637	3
0.5205	3
1.5163	3
0.8359	3
1.6994	3
NaN	3
0.7814	3
1.0134	3
0.7729	3
0.989	3
0.6995	3
1.0887	3
0.7801	3
50.8358	3
1.4598	3
3.0421	3
3.735	3
1.8278	3
0.9686	3
1.0651	3
14.3402	3
1.4623	3
0.6365	3
0.8095	3
0.4699	3
1.1104	3
0.9085	3
0.7561	3
0.7017	3
1.0672	3
0.962	3
0.3432	3
2.2841	3
0.8238	3
0.8248	1
5.915	1
0.6096	1
1.4274	1
3.223	1
8.9377	1
1.0089	1
2.6374	1
0.8171	1
1.2799	1
0.607	1
0.3368	1
1.2377	1
0.9338	1
0.5007	1
4.9024	1
17.7362	1
1.4854	1
13.9643	1
3.0211	1
1.1505	1
5.4908	1
2.9015	1
1.0281	1
0.7897	1
8.9229	1
1.5072	1
1.304	1
9.9232	1
5.3696	1
1.5565	1
7.6452	1
1.9105	1
1.4694	1
0.8624	1
2.2258	1
1.9484	1
0.605	1
4.1887	1
0.6979	1
8.5742	1
9.2638	1
0.491	1
6.0832	1
1.2048	1
5.0338	1
1.3671	1
0.8502	1
5.2802	1
0.6293	1
1.0392	1
0.4676	1
0.9032	1
26.4372	1
0.4642	1
0.7619	1
1.1585	1
0.8537	1
0.5466	1
1.3575	1
1.956	1
0.9454	1
0.5061	1
2.3506	1
4.1618	2
0.6832	2
0.3922	2
0.6101	2
5.0981	2
1.1354	2
2.2704	2
0.4368	2
1.6135	2
1.702	2
0.7263	2
0.6116	2
1.0892	2
1.4073	2
5.867	2
0.9766	2
4.652	2
0.5691	2
4.591	2
0.8746	2
1.0623	2
1.0923	2
1.0736	2
5.1911	2
0.4357	2
0.8158	2
1.2266	2
1.2325	2
0.8223	2
0.6111	2
0.2765	2
0.8595	2
0.4631	2
0.7267	2
30.1616	2
0.9142	2
0.221	2
0.4321	2
1.1063	2
2.0187	2
2.0918	2
1.097	2
0.1223	2
0.5305	2
1.8297	2
3.3062	2
0.2191	2
0.1711	2
1.1326	2
1.7866	2
1.6237	2
0.2241	2
1.7164	2
1.0866	2
0.9003	2
1.3491	2
0.8079	2
0.7164	2
0.9334	2
1.8405	2
0.4074	2
0.9389	2
0.5662	2
0.6841	1
0.9104	1
18.2065	1
2.3945	1
1.4482	1
1.6331	1
NaN	1
1.0739	1
0.6546	1
4.1391	1
26.2449	1
1.4406	1
0.7412	1
0.8075	1
0.7119	1
0.4873	1
1.0287	1
1.1975	1
1.3764	1
0.168	1
1.7698	1
1.0817	1
1.0291	1
1.2581	1
1.0647	1
0.5136	1
2.9645	1
0.9272	1
0.4731	1
2.5396	1
1.024	1
0.7385	1
0.9252	1
1.7469	1
0.7957	1
0.313	1
0.6998	1
1.9186	1
0.6921	1
0.6608	1
0.7549	1
1.6959	1
1.0139	1
0.6803	1
0.7663	1
0.9994	1
0.4527	1
1.5846	1
1.5391	1
3.9641	1
0.8535	1
1.1001	1
1.5766	1
0.8229	1
0.3996	1
1.3715	1
1.8786	1
0.7144	1
0.3557	1
1.4081	1
0.8187	1
1.1271	1
1.7628	1
0.8899	1
1.11	1
1.1184	1
1.3087	1
1.0172	3
1.2979	3
5.3913	3
1.7956	3
1.4571	3
1.6979	3
1.518	3
2.6978	3
1.4209	3
1.0751	3
1.8226	3
NaN	3
1.0849	3
0.9048	3
1.1514	3
17.1168	3
1.5913	3
1.181	3
1.4953	3
1.2471	3
0.3507	3
0.3561	3
1.5591	3
NaN	3
1.5251	3
1.354	3
NaN	3
1.5179	3
5.5826	3
5.4263	3
1.2273	3
0.6346	3
1.0928	3
0.8279	3
0.7672	3
0.7702	3
1.8579	3
1.4724	3
1.612	3
0.897	3
1.9525	3
2.785	3
0.5488	3
1.958	3
1.9852	3
10.1305	3
2.0995	3
4.4548	3
1.3611	3
1.7981	3
1.4026	3
1.7623	3
1.9862	3
0.9699	3
1.0502	3
0.8517	3
0.9126	3
0.9323	3
0.9164	3
14.4766	3
1.6318	3
1.2413	3
2.8301	3
0.577	3
0.9528	3
2.3272	1
1.0749	1
2.0256	1
1.9905	1
3.7372	1
1.49	1
3.1487	1
3.8691	1
1.2653	1
1.5382	1
4.8975	1
2.4184	1
1.4157	1
0.8392	1
1.1923	1
1.2739	1
0.944	1
1.0178	1
1.2702	1
21.8297	1
2.6416	1
2.7249	1
0.3255	1
0.203	1
1.1377	1
4.7775	1
0.7399	1
2.0351	1
0.0618	1
NaN	1
0.8132	1
1.159	1
3.7646	1
NaN	1
5.365	1
1.0087	1
1.4689	1
0.5641	1
8.1579	1
0.4049	1
0.5911	1
1.8987	1
0.5805	1
1.5188	1
0.9931	1
1.6115	1
0.8761	1
1.349	1
1.3489	1
38.5439	1
3.6597	1
2.1569	1
1.0277	1
1.1959	1
0.6585	1
1.0022	1
0.13	1
8.2061	1
0.2712	1
2.5279	1
0.933	1
0.9144	1
0.5433	1
0.9297	1
0.9164	1
0.5201	1
0.5722	1
0.6524	1
2.1966	1
2.2096	1
1.165	1
1.4163	1
0.3351	1
0.4168	1
0.8583	1
37.1961	1
0.8773	1
1.3352	1
19.8452	1
0.7972	1
0.3062	1
1.0235	1
1.0779	1
0.9996	1
0.7174	1
0.777	1
1.3392	1
0.7947	1
0.509	1
0.8666	1
0.9813	1
0.5509	1
0.7909	1
1.552	2
0.8244	2
2.1598	2
0.8308	2
2.7815	2
1.3824	2
2.2367	2
0.6427	2
0.7075	2
1.5259	2
2.2428	2
0.8167	2
1.9689	2
1.9901	2
1.3649	2
1.8829	2
0.9739	2
0.9112	2
0.4902	2
1.4391	2
6.3912	2
1.4867	2
0.62	2
0.4228	2
1.7191	2
0.6944	2
1.4302	2
0.9147	2
3.6135	2
0.8952	2
3.8628	2
1.1089	2
0.947	2
2.2557	2
0.4068	2
1.1229	2
0.3433	2
0.6882	2
0.4272	2
0.6953	2
2.0388	2
0.6869	2
0.3894	2
1.1147	2
1.4373	2
1.4775	2
0.6476	2
0.4827	2
3.2895	2
0.9902	1
0.7185	1
0.8594	1
0.936	1
4.7612	1
2.8166	1
0.9772	1
1.2664	1
0.282	1
0.8831	1
1.3209	1
1.0105	1
0.6373	1
3.1795	1
45.5025	1
0.5227	1
0.4581	1
0.5144	1
0.1919	1
0.6617	1
0.4841	1
0.5883	1
1.6302	1
0.5879	1
2.0534	1
0.6623	1
1.7666	1
1.3953	1
1.4659	1
0.6691	1
0.9317	1
0.6849	1
1.0553	1
0.9209	1
0.5412	1
0.9454	1
1.1617	1
1.1779	1
0.5551	1
2.6867	1
0.9968	1
0.3982	1
1.5063	1
0.6503	1
0.8394	1
0.5738	1
4.559	1
0.8184	1
0.3733	3
0.6603	3
0.2975	3
0.9474	3
0.691	3
2.0752	3
0.6869	3
0.4668	3
1.1248	3
0.7521	3
0.1038	3
51.4661	3
0.6864	3
1.418	3
2.0592	3
0.991	3
0.655	3
1.28	3
2.7614	3
1.4555	3
8.3433	3
2.0169	3
0.5983	3
24.949	3
4.0157	3
0.732	3
0.67	3
1.1865	3
6.3486	3
5.2118	3
3.916	3
1.1173	3
1.0166	3
0.507	3
0.9829	3
1.8111	3
40.2304	3
0.6926	3
0.5558	3
0.6652	3
1.1818	3
1.0129	3
1.0683	3
NaN	3
4.2165	3
1.3339	3
2.4419	3
0.8155	3
1.5464	3
1.3826	3
0.8998	3
1.464	3
0.8407	3
3.2785	3
0.8416	3
1.242	3
1.6347	3
1.5815	3
2.8706	3
2.7151	3
6.6289	3
1.7198	3
0.6727	3
0.722	3
1.206	3
1.1058	1
6.0031	1
4.7866	1
14.1041	1
28.479	1
2.7556	1
1.5183	1
6.8512	1
3.9626	1
3.0186	1
2.9466	1
0.7824	1
0.3457	1
1.0585	1
1.922	1
1.6396	1
3.7707	1
2.6085	1
0.9032	1
1.6718	1
0.5967	1
1.1707	1
5.1858	1
0.9402	1
1.8139	1
1.0131	1
1.662	1
1.1142	1
0.9318	1
3.4083	1
0.2887	1
0.6467	1
1.0726	1
0.6305	1
1.9931	1
1.0949	1
2.526	1
1.8734	1
0.9373	1
0.8294	1
0.5931	1
1.1174	1
0.5398	1
1.5405	1
0.8124	1
0.858	1
1.6119	1
0.6268	1
1.3602	1
0.6065	1
1.012	1
1.2707	1
0.2737	1
0.9418	2
0.8735	2
1.084	2
1.2505	2
1.3902	2
0.5756	2
0.5324	2
0.9113	2
1.5141	2
2.3065	2
1.084	2
1.6797	2
2.5584	2
1.6854	2
1.0652	2
1.0134	2
4.8369	2
1.6182	2
0.9811	2
4.1251	2
0.6423	2
0.5742	2
1.8861	2
24.3638	2
4.1138	2
1.663	2
0.7918	2
2.0728	2
0.7055	2
1.833	2
0.1812	2
0.9112	2
1.4306	2
6.8657	2
2.4708	2
1.7768	2
1.0055	2
NaN	2
2.1988	2
1.6366	2
0.0008	2
1.6133	2
1.5684	2
3.9196	2
0.7261	2
1.7442	2
0.5542	2
0.3068	2
1.5239	2
1.4961	2
2.3078	2
0.8952	2
3.6172	2
2.0278	2
0.1669	2
1.38	2
0.9218	2
1.6807	1
1.2654	1
1.7731	1
0.7279	1
6.3004	1
1.2248	1
2.792	1
0.5913	1
1.0087	1
1.0436	1
1.3903	1
1.42	1
0.0148	1
2.1242	1
1.0328	1
0.4543	1
2.3353	1
3.165	1
6.2973	1
1.2144	1
3.3931	1
1.5687	1
31.6682	1
6.7817	1
4.4411	1
5.9156	1
2.4731	1
0.7094	1
0.7309	1
0.7976	1
0.913	1
0.7654	1
0.568	1
4.7103	1
0.844	1
1.0707	1
0.8247	1
NaN	1
4.2074	1
27.5567	1
NaN	1
4.4013	1
0.2794	1
1.0371	1
6.8162	1
2.0885	1
0.8204	1
1.6473	1
0.8022	1
0.3852	1
1.0418	1
0.559	1
2.7445	1
0.8704	1
3.8224	1
1.9518	1
11.065	1
2.8479	1
0.6483	1
1.5169	1
0.597	1
2.8906	1
0.7596	1
8.973	1
0.6201	1
2.9965	1
0.4762	1
1.1253	1
1.5302	1
0.7662	1
0.7921	1
1.2306	1
0.685	1
0.7138	1
1.2829	1
0.7139	1
1.4427	1
1.2346	1
1.0855	1
0.79	1
2.257	1
2.3451	1
1.1533	1
2.6314	1
0.4302	1
1.1472	1
1.9705	1
0.912	1
13.4727	1
0.3484	1
0.3238	1
0.573	1
1.3187	1
0.6129	1
1.3869	1
1.7624	1
2.2468	1
0.7106	1
2.0028	1
1.8239	1
61.1834	1
1.0376	1
1.037	3
1.2916	3
0.7691	3
0.8671	3
3.7437	3
1.0326	3
1.271	3
1.2747	3
1.2352	3
1.5359	3
0.9921	3
1.7805	3
1.0162	3
1.2643	3
1.2231	3
1.5886	3
0.8949	3
1.5239	3
0.7065	3
1.0428	3
0.7859	3
3.4991	3
1.3538	3
2.9187	3
4.2282	3
0.9801	3
0.7491	3
2.4371	3
0.7578	3
0.8937	3
1.0499	3
0.6064	3
1.1929	3
1.282	3
2.5204	3
1.2992	3
0.9096	3
1.1318	3
1.2514	3
1.3915	3
2.8831	3
2.8226	3
1.3663	3
1.1395	3
18.3425	3
1.5371	3
0.7468	3
0.1237	3
1.1355	3
0.9616	3
0.4542	3
0.6988	3
1.1583	3
1.0874	3
2.6152	3
1.1417	1
1.7625	1
0.628	1
0.8055	1
0.7625	1
3.6706	1
0.638	1
0.4496	1
1.109	1
1.3745	1
0.3711	1
1.6511	1
1.5249	1
0.7778	1
0.8804	1
1.3665	1
0.6332	1
1.2415	1
1.2224	1
1.163	1
2.6643	1
0.6581	1
0.8862	1
1.0249	1
1.6132	1
2.3762	1
0.6538	1
0.7906	1
1.9419	1
0.4104	1
0.5354	1
0.401	1
0.8984	1
1.3161	1
0.498	1
0.2329	1
0.843	1
1.7453	1
1.3239	1
0.998	1
0.8203	1
1.9357	1
1.1305	1
0.2218	1
1.2042	1
2.2993	1
2.5461	1
1.4117	1
1.7864	1
2.2805	1
2.8386	1
0.883	1
0.6638	1
0.567	1
1.0234	1
0.1927	1
1.0228	1
2.8478	1
2.7608	1
1.9452	2
1.108	2
2.2841	2
0.8855	2
1.3655	2
1.2118	2
0.6571	2
1.7596	2
0.3803	2
1.3992	2
0.573	2
0.4017	2
1.9361	2
1.1456	2
0.889	2
1.5775	2
0.3064	2
1.8459	2
1.0002	2
0.7676	2
0.5535	2
3.1913	2
0.6767	2
0.7528	2
1.084	2
0.2068	2
1.3571	2
0.7551	2
0.6336	2
1.6046	2
0.4772	2
0.7727	2
2.7241	2
0.3731	2
0.1685	2
1.4491	2
0.6706	2
0.7856	2
0.3622	2
7.1021	2
0.3837	2
1.0972	2
0.7837	2
23.1998	2
1.506	2
0.7876	2
0.5766	2
1.5566	2
3.3354	2
1.3349	2
1.2408	2
2.8504	2
0.6962	2
1.6584	1
0.731	1
1.9842	1
1.0945	1
0.4318	1
0.8004	1
NaN	1
1.3167	1
0.8703	1
0.8985	1
1.8652	1
0.8201	1
1.8788	1
0.8936	1
1.7424	1
1.2114	1
0.7105	1
14.3593	1
0.7218	1
59.0275	1
1.4983	1
0.9259	1
0.8493	1
2.2845	1
1.3788	1
2.5738	1
0.946	1
8.3096	1
1.3959	1
1.1937	1
11.519	1
2.5052	1
0.7015	1
1.5072	1
1.693	1
0.8056	1
3.2154	1
0.2932	1
1.4635	1
1.5716	1
0.8624	1
1.0677	1
2.2712	1
1.6564	1
0.8857	1
1.3013	1
1.6689	1
0.7936	1
0.7098	1
1.4857	1
0.792	1
0.6046	1
0.1332	1
1.6219	1
1.4181	1
2.7942	1
0.7716	1
1.1337	1
0.9365	3
1.4347	3
0.1644	3
0.8145	3
1.356	3
1.1903	3
1.2506	3
1.1449	3
1.1311	3
1.2291	3
9.2042	3
0.7347	3
1.7321	3
0.3433	3
0.8057	3
6.2766	3
2.2157	3
0.814	3
0.6764	3
0.7742	3
1.9542	3
7.1057	3
1.9666	3
0.9373	3
0.372	3
0.9628	3
1.4302	3
NaN	3
0.5439	3
1.0523	3
0.4395	3
0.8263	3
14.2065	3
1.1609	3
3.1388	3
1.7225	3
NaN	3
1.0387	3
1.5484	3
1.5205	3
0.6783	3
1.1642	3
1.6141	3
24.276	3
1.0849	3
8.2027	3
3.7819	3
0.8381	3
0.5476	3
0.4852	3
0.4834	3
0.9738	3
3.8867	3
1.2917	3
0.6181	3
3.9366	3
2.1974	3
2.6022	3
NaN	3
57.7156	3
1.6234	3
0.3728	3
0.6767	3
0.6427	3
1.4878	3
1.5524	3
0.8026	3
1.7438	1
4.9439	1
2.85	1
2.9673	1
2.3652	1
0.963	1
0.4659	1
0.8903	1
0.9437	1
2.1947	1
1.7959	1
0.9524	1
0.275	1
0.1579	1
1.1097	1
1.8252	1
7.8167	1
1.1509	1
0.3973	1
0.8115	1
0.9301	1
1.6544	1
15.9717	1
0.8295	1
1.8472	1
0.3949	1
0.8737	1
5.5301	1
3.4076	1
0.0624	1
2.0975	1
2.5718	1
2.8033	1
0.5745	1
1.9892	1
1.8382	1
5.0457	1
0.8105	1
0.5896	1
1.0627	1
2.0823	1
1.4381	1
2.5791	1
NaN	1
3.8442	1
1.0923	1
1.0851	1
1.9586	1
4.5639	1
0.6664	1
1.6286	1
1.0352	1
2.8619	1
0.7635	1
0.4484	1
0.9248	1
0.8429	1
5.0033	1
10.7275	1
0.5259	1
6.0731	1
43.427	1
1.3719	1
0.8745	1
2.6956	1
0.7094	2
0.6268	2
2.3968	2
0.3723	2
1.0282	2
0.8856	2
0.6607	2
1.7558	2
1.8473	2
2.4188	2
1.6158	2
0.8709	2
2.9939	2
4.5923	2
NaN	2
2.4633	2
1.7343	2
1.88	2
1.74	2
0.7995	2
0.793	2
3.4717	2
1.3101	2
0.5721	2
1.4582	2
0.7082	2
1.1533	2
0.8417	2
11.346	2
1.233	2
0.3942	2
2.4526	2
0.9317	2
1.7091	2
1.5223	2
8.4543	2
1.342	2
1.9187	2
2.1509	2
1.1698	2
1.0209	2
3.6644	2
2.7989	2
0.5544	2
0.5611	2
1.6232	2
0.9119	2
2.8994	2
3.6103	2
0.6441	1
0.9368	1
1.454	1
1.6169	1
2.1031	1
2.2062	1
7.4993	1
12.2991	1
1.6187	1
57.6345	1
2.45	1
1.0792	1
0.3154	1
4.9494	1
1.1242	1
1.0443	1
0.7578	1
1.4841	1
0.6174	1
0.9707	1
0.8159	1
1.0163	1
0.4567	1
0.8066	1
3.5268	1
1.2414	1
0.3942	1
1.8885	1
0.7793	1
0.6031	1
0.7544	1
2.2361	1
1.3797	1
0.499	1
0.8226	1
0.9645	1
2.4924	1
0.7038	1
1.4992	1
13.9199	1
0.6156	1
0.5604	1
1.5883	1
1.2775	1
1.3629	1
0.5874	1
4.4767	1
0.5014	1
0.9678	1
2.3865	1
0.9292	1
0.9016	1
1.7195	1
0.5677	1
6.3501	1
1.6335	1
1.2383	1
1.2958	1
1.2006	1
1.1345	1
0.6638	1
1.5808	1
0.1408	1
0.9146	1
0.6455	1
0.6791	1
0.755	1
1.5676	1
0.8404	1
0.9354	1
0.8545	2
0.4442	2
1.9636	2
0.4094	2
1.372	2
1.2309	2
0.6398	2
2.4328	2
0.7908	2
0.3071	2
0.7016	2
0.1398	2
1.4104	2
0.3125	2
1.0002	2
1.9464	2
0.7479	2
1.5584	2
0.4823	2
1.2198	2
0.4564	2
0.6151	2
1.2096	2
1.5994	2
1.301	2
0.2859	2
8.0446	2
1.2424	2
0.3591	2
0.4282	2
0.9616	2
0.2317	2
0.4159	2
0.7682	2
1.6467	2
1.154	2
1.6321	2
1.7492	2
0.4903	2
0.8978	2
2.6773	2
0.4889	2
0.8936	2
2.0043	2
0.496	2
1.6162	2
1.4786	2
0.93	2
1.2964	2
1.7677	2
2.7184	2
2.3189	2
5.1812	1
0.4319	1
0.0263	1
0.7693	1
1.8879	1
1.0379	1
0.7237	1
0.3496	1
0.3246	1
0.5432	1
0.7805	1
2.713	1
0.8412	1
0.7244	1
4.4086	1
1.2808	1
0.7235	1
4.5653	1
0.5494	1
0.7582	1
1.5215	1
0.7014	1
2.6904	1
0.3592	1
1.5538	1
0.757	1
1.6443	1
0.7524	1
0.7435	1
0.6056	1
1.2368	1
1.0698	1
2.179	1
1.2558	1
0.4167	1
0.6513	1
0.9326	1
0.4554	1
1.0864	1
0.8413	1
0.5829	1
0.0494	1
0.563	1
1.0221	1
0.5887	1
17.9251	1
1.3042	1
0.9193	1
0.5388	1
1.0238	1
0.5526	1
0.8209	3
0.44	3
0.9751	3
1.2715	3
1.3353	3
2.8436	3
1.1336	3
0.7554	3
2.184	3
0.624	3
1.438	3
1.2305	3
0.9319	3
1.3447	3
1.1189	3
0.8679	3
1.5017	3
1.4922	3
0.9169	3
1.0021	3
1.6507	3
18.3987	3
1.252	3
0.8163	3
1.2891	3
0.7987	3
0.8742	3
1.1041	3
1.347	3
1.8481	3
1.1026	3
0.9092	3
1.4039	3
0.5084	3
2.4907	3
1.276	3
1.3278	3
1.3382	3
4.0781	3
0.8503	3
5.8702	3
1.6919	3
0.8809	3
2.0109	3
0.5751	3
0.7802	3
1.4255	3
1.0732	3
1.4672	3
0.7487	3
1.3417	3
2.1964	3
0.9783	3
0.5966	3
1.2394	3
0.7229	1
0.6339	1
1.0193	1
0.9087	1
0.9019	1
0.9373	1
1.7009	1
0.8453	1
1.7866	1
1.185	1
1.6723	1
1.2002	1
0.8799	1
0.5459	1
2.7879	1
1.3214	1
0.9646	1
1.3863	1
1.2642	1
1.2669	1
1.2765	1
2.4736	1
0.3388	1
0.7403	1
0.9529	1
0.9996	1
1.1931	1
1.3993	1
1.0029	1
0.7382	1
0.927	1
1.404	1
1.4346	1
1.0735	1
1.2292	1
2.6843	1
0.9412	1
1.2481	1
1.2285	1
2.3197	1
1.0747	1
0.5037	1
1.3438	1
0.8226	1
0.5705	1
1.6108	1
0.8626	1
0.4955	1
[truncated: 29,745 more rows]

## Sheet: Figure 1H
	Latency (z-score)
Rat	Low	High			High	Low
'C015'	0.124906	-0.0672141		Mean	0.0988	-0.0913
'C033'	0.0791384	-0.0411873
'C034'	0.0597745	0.0116007
'C035'	0.0920376	-0.0754341
'C036'	0.0625447	-0.0366874
'E001'	0.137184	-0.104125
'E002'	0.0799229	-0.126642
'E003'	0.170667	-0.0851044
'E004'	0.0881662	-0.0973775
'E005'	0.0505615	-0.050499
'E006'	0.0690843	-0.111144
'E007'	0.148473	-0.11261
'E008'	0.0780761	-0.0559688
'G001'	0.143212	0.0565573
'G002'	0.0572886	0.033098
'G006'	0.171379	0.0173227
'G008'	0.0951487	0.00143823
'G012'	0.101055	-0.0569907
'G021'	0.00278269	0.00392009
'G022'	0.0967366	-0.0918216
'G023'	0.113992	-0.120827
'G024'	0.1144	-0.122278
'G026'	0.135584	-0.112054
'G027'	0.160825	-0.134833
'G028'	0.0358856	-0.0435083
'G031'	0.116612	-0.119683
'G032'	0.0437667	-0.0389977
'G033'	0.0982649	-0.0990839
'G034'	0.0719846	-0.0959653
'G035'	0.0272648	-0.116146
'G036'	0.131721	-0.106937
'G037'	0.0775258	-0.0635909
'G038'	0.107324	-0.0918242
'G039'	0.0445143	-0.159104
'G040'	0.121714	-0.144748
'G041'	0.130513	-0.149302
'G042'	0.0508936	-0.0647616
'G043'	0.0630338	-0.120301
'G044'	0.157759	-0.118233
'G045'	0.0880372	-0.0901069
'G046'	0.140163	-0.140578
'G047'	0.0583321	-0.0878056
'G048'	0.0730055	-0.077634
'G051'	0.0931808	-0.105077
'G052'	0.142505	-0.109652
'G053'	0.0743056	-0.0981323
'G054'	0.0934031	-0.142966
'G055'	0.0957384	-0.106964
'G056'	0.149046	-0.126358
'G057'	0.0549424	-0.147839
'G058'	0.0410118	-0.128215
'G059'	0.0912254	-0.136258
'G060'	0.0897027	-0.150744
'G061'	0.118415	-0.121968
'G062'	0.108557	-0.107457
'G063'	0.0661194	-0.0781522
'G064'	0.0774776	-0.144782
'G065'	0.189884	-0.129804
'G066'	0.0953157	-0.0803296
'G067'	0.146697	-0.0962633
'G068'	0.10202	-0.0488942
'G069'	0.0789929	-0.0952869
'G070'	0.0887187	-0.117255
'G072'	0.0547061	-0.0887513
'G075'	0.13974	-0.126793
'G077'	0.135482	-0.11087
'G078'	0.126822	-0.09948
'J001'	0.0715078	-0.0903358
'J002'	0.063019	-0.083641
'J003'	0.164178	-0.138012
'J004'	0.100908	-0.142331
'J005'	0.0577976	-0.0494115
'J006'	0.0800648	-0.0788099
'J007'	0.0703711	-0.0733039
'J008'	0.0408657	-0.0400818
'J009'	0.0505356	-0.0390128
'J010'	0.0505832	-0.0454172
'J011'	0.0701982	-0.0791543
'J012'	0.0539113	-0.0576197
'J013'	0.0325403	-0.0397442
'J014'	0.0550008	-0.0392765
'J015'	0.0450317	-0.0489865
'J016'	0.143614	-0.114835
'J019'	0.0714356	-0.0828068
'J020'	0.0919414	-0.079083
'J021'	0.117071	-0.0807035
'J022'	0.14384	-0.120761
'J023'	0.0875772	-0.0778971
'J024'	0.0834368	-0.131737
'J025'	0.160677	-0.110191
'J026'	0.0728839	-0.097574
'J027'	0.0998771	-0.128982
'J028'	0.060474	-0.0876656
'J029'	0.0961631	-0.0809693
'J030'	0.13408	-0.13562
'J031'	0.111987	-0.063787
'J032'	0.110893	-0.120274
'J033'	0.101551	-0.079209
'J034'	0.111331	-0.10442
'J035'	0.0557941	-0.0713279
'J036'	0.103404	-0.0503881
'J037'	0.124943	-0.104502
'J038'	0.164653	-0.118391
'J039'	0.0930121	-0.102611
'J040'	0.0880537	-0.113241
'J041'	0.100782	-0.087679
'L001'	0.113954	-0.09176
'L002'	0.0380512	-0.0420416
'L003'	0.0980036	-0.0618633
'L004'	0.0918249	-0.0871367
'L005'	0.0801968	-0.102005
'L006'	0.12154	-0.10773
'L007'	0.0929825	-0.0828207
'L008'	0.112736	-0.0716618
'L009'	0.147497	-0.102515
'L010'	0.146486	-0.111489
'L011'	0.0907187	-0.118855
'L012'	0.121415	-0.133173
'L014'	0.118646	-0.115945
'L015'	0.0326839	-0.0322318
'M011'	0.0919944	-0.0533772
'M014'	0.112938	-0.0710259
'M015'	0.1331	-0.10646
'M016'	0.0319699	-0.0203746
'M017'	0.178011	-0.102565
'M020'	0.174191	-0.0882799
'M024'	0.112531	-0.0701239
'M025'	0.158417	-0.110548
'M026'	0.176542	-0.101058
'M027'	0.115316	-0.12293
'M028'	0.0507032	-0.0834425
'M029'	0.140702	-0.139148
'M031'	0.069089	-0.112979
'M032'	0.0598411	-0.0979519
'M033'	0.0872452	-0.099757
'M035'	0.11328	-0.141755
'M036'	0.084209	-0.0789635
'M037'	0.110772	-0.122441
'M038'	0.0540624	-0.0608017
'M039'	0.0988369	-0.08879
'M040'	0.111051	-0.10886
'S015'	0.0536448	-0.068926
'S016'	0.0435529	-0.0844978
'S017'	0.0457102	-0.0565426
'S018'	0.0685133	-0.0661701
'S019'	0.0624401	-0.0821805
'S020'	0.060289	-0.0635866
'S021'	0.110846	-0.0500211
'S022'	0.087601	-0.101153
'S023'	0.0770674	-0.0547882
'S024'	0.0809613	-0.099883
'S025'	0.137511	-0.120288
'S026'	0.0506293	-0.0329992
'S027'	0.0626414	-0.0877978
'S028'	0.0831365	-0.133669
'S029'	0.138836	-0.106104
'S030'	0.106522	-0.118639
'S033'	0.109878	-0.108418
'S034'	0.0963323	-0.105746
'S035'	0.113746	-0.0605963
'S036'	0.103113	-0.0814491
'S037'	0.0620184	-0.0934329
'S038'	0.0605576	-0.122717
'S039'	0.0365598	-0.0882025
'S040'	0.0381838	-0.093127
'G071'	0.122961	-0.108838
'G073'	0.0631019	-0.087778
'G076'	0.1102	-0.0773449
'G079'	0.152248	-0.138363
'G080'	0.0641541	-0.0979346
'G081'	0.140445	-0.119964
'G083'	0.102087	-0.094405
'G089'	0.0831909	-0.106336
'J043'	0.0677926	-0.0830732
'J044'	0.123029	-0.0728014
'J045'	0.137022	-0.132201
'J047'	0.15512	-0.118558
'J048'	0.131871	-0.141781
'J049'	0.159306	-0.115621
'J050'	0.132862	-0.0913517
'J051'	0.131525	-0.116086
'J052'	0.146948	-0.109956
'J053'	0.100109	-0.0860374
'L013'	0.144636	-0.113697
'L016'	0.0910528	-0.104265
'L017'	0.113747	-0.106812
'L018'	0.117829	-0.0946466
'M041'	0.0905281	-0.125967
'M042'	0.15029	-0.118148
'M043'	0.0419765	-0.0470688
'M044'	0.122184	-0.0880588
'S041'	0.099839	-0.0647745
'S042'	0.0640768	-0.041173
'S043'	0.0945238	-0.0937749
'S044'	0.109128	-0.0732636
'S045'	0.117078	-0.0688264
'G082'	0.101694	-0.0699627
'G088'	0.0687175	-0.0778643
'G084'	0.171369	-0.119968
'G087'	0.109328	-0.0880342
'J055'	0.0535014	-0.0836459
'L019'	0.0771688	-0.0776208
'S046'	0.132998	-0.113337
'G086'	0.072667	-0.10763
'G085'	0.121525	-0.111787
'S047'	0.106024	-0.0888883
'L020'	0.106172	-0.0927298
'G074'	0.149354	-0.146628
'J042'	0.125759	-0.164548
'J046'	0.147322	-0.105173
'S049'	0.0879144	-0.0392791
'S051'	0.128045	-0.0925367
'S048'	0.0911898	-0.100574
'S050'	0.0619472	-0.0536782
'J059'	0.0812335	-0.0392915
'J060'	0.151573	-0.123514
'J056'	0.0470451	-0.0493067
'J063'	0.150295	-0.110072
'J061'	0.111331	-0.0877287
'J057'	0.0802509	-0.0915603
'J062'	0.109835	-0.112897
'S054'	0.0544683	-0.00770495
'J058'	0.0896729	-0.0799273
'S053'	0.0619248	-0.0516173
'J054'	0.0853643	-0.0789187
'G091'	0.0764037	-0.0669744
'M047'	0.17347	-0.0843415
'M048'	0.178271	-0.0998157
'S052'	0.124782	-0.0818635
'J065'	0.0864506	-0.107176
'J067'	0.0870135	-0.0957918
'S056'	0.108762	-0.110106
'J066'	0.159469	-0.121411
'M045'	0.11839	-0.109492
'M046'	0.12804	-0.105542
'G090'	0.101616	-0.130262
'S055'	0.0841251	-0.0737278
'G092'	0.0525751	-0.0495581
'G094'	0.051812	-0.0371851
'G095'	0.0817923	-0.060823
'G096'	0.065487	-0.0585258
'G097'	0.0782627	-0.0769326
'G100'	0.110364	-0.0810243
'J064'	0.137398	-0.0800556
'J070'	0.0873415	-0.0853101
'J071'	0.110296	-0.0949213
'J072'	0.148259	-0.0877313
'J073'	0.104435	-0.102336
'L023'	0.131026	-0.110093
'L027'	0.132053	-0.105624
'S057'	0.092769	-0.0561097
'S058'	0.0900596	-0.138259
'S059'	0.078782	-0.0445875
'G098'	0.0496644	-0.0107118
'G099'	0.0780774	-0.0320326
'L024'	0.0828721	-0.098766
'L025'	0.125736	-0.140113
'L026'	0.112326	-0.125085
'G101'	0.143147	-0.11865
'L021'	0.153241	-0.172714
'L022'	0.0868017	-0.0980124
'S060'	0.0492579	0.00418233
'G093'	0.0553063	-0.062332
'J075'	0.0622801	-0.0532816
'J076'	0.11745	-0.057435
'J077'	0.0350586	-0.0274413
'J078'	0.0872277	-0.0921901
'L028'	0.148004	-0.102429
'L029'	0.110183	-0.143979
'L030'	0.0969171	-0.0636386
'G102'	0.0952198	-0.12299
'J069'	0.0841563	-0.0866892
'J074'	0.0598697	-0.0381953
'J079'	0.0522654	-0.0623516
'J080'	0.0953167	-0.0909541
'L031'	0.112595	-0.0982703
'M049'	0.119548	-0.153007
'M050'	0.0966224	-0.107752
'M051'	0.108036	-0.110942
'M052'	0.0717043	-0.107324
'M053'	0.0879948	-0.156071
'M054'	0.158937	-0.124097
'M055'	0.124129	-0.152057
'M056'	0.115799	-0.0768798
'S061'	0.0870966	-0.0709636
'S062'	0.0894836	-0.107696
'S064'	0.102885	-0.0999191
'J081'	0.0880827	-0.109552
'L032'	0.107123	-0.135173
'G107'	0.171638	-0.128581
'G108'	0.10975	-0.149239

## Sheet: Figure 1I
Rat	Lat High (s)	Lat Low (s)	Trial Intiation Time Ratio	P-values
'C015'	6.41031	12.8549	0.498667	2.87896e-06
'C033'	2.72633	4.03057	0.676413	2.58551e-18		Mean	0.5617
'C034'	4.08935	4.73006	0.864546	0.00174093
'C035'	1.86903	3.28143	0.569577	3.85847e-23
'C036'	4.69567	6.47565	0.725127	0.901625
'E001'	2.41874	5.154	0.469293	3.18171e-36
'E002'	2.26314	4.42551	0.511386	3.86823e-55
'E003'	4.7094	9.7173	0.484641	3.38332e-85
'E004'	1.56879	2.62039	0.598685	4.35416e-20
'E005'	2.48334	3.47846	0.713919	0.0105776
'E006'	2.12807	3.98921	0.533458	3.29635e-07
'E007'	2.4349	4.80898	0.506324	1.23934e-07
'E008'	3.17848	4.73464	0.671324	1
'G001'	7.70746	9.46825	0.814032	0.898031
'G002'	8.65124	9.3367	0.926584	0.689286
'G006'	4.51551	6.23418	0.724314	5.89009e-15
'G008'	7.68068	9.6684	0.794411	9.37422e-24
'G012'	4.70965	7.27805	0.647103	1.86318e-80
'G021'	6.87159	6.84283	1.0042	0.186063
'G022'	2.87636	6.02928	0.477066	1.57092e-19
'G023'	1.64753	3.07836	0.535197	7.58932e-49
'G024'	2.05569	4.13733	0.496864	5.56428e-28
'G026'	2.2433	4.55561	0.492425	8.23011e-21
'G027'	3.35137	7.08542	0.472996	9.2444e-243
'G028'	2.30666	2.94335	0.783685	1
'G031'	3.14383	6.41489	0.490083	1.91662e-14
'G032'	1.92772	2.79966	0.688554	8.12283e-08
'G033'	1.8305	3.73866	0.489614	0.0839565
'G034'	2.72861	5.24387	0.520342	0.989526
'G035'	2.3522	4.56749	0.514988	0.999825
'G036'	4.39335	9.99088	0.439736	2.65938e-38
'G037'	2.68297	4.5333	0.591836	0.969701
'G038'	2.37939	4.32026	0.550753	1.08521e-08
'G039'	2.16408	5.79081	0.37371	8.07301e-85
'G040'	1.19964	3.13279	0.382931	4.18308e-27
'G041'	1.67397	4.22769	0.395952	1.84585e-119
'G042'	2.97185	4.57321	0.649838	1
'G043'	2.29821	5.16114	0.445291	2.61207e-15
'G044'	2.81489	7.21593	0.390094	1.16911e-174
'G045'	2.93462	4.91399	0.597196	1.87744e-29
'G046'	2.06141	5.46278	0.377356	1.82716e-22
'G047'	1.67627	2.63092	0.63714	0.516256
'G048'	3.7369	6.37081	0.586566	0.015421
'G051'	1.3377	2.34305	0.570921	1.18222e-28
'G052'	1.97587	3.77023	0.524073	5.56389e-22
'G053'	2.61766	5.37541	0.486969	5.42607e-40
'G054'	2.10047	5.15069	0.407803	6.29345e-51
'G055'	1.58359	3.21206	0.493013	1.42668e-47
'G056'	2.54805	6.90595	0.368964	3.32548e-39
'G057'	0.952601	1.9193	0.496328	7.92233e-111
'G058'	1.3482	2.71968	0.495721	3.39468e-10
'G059'	1.80486	4.17991	0.431793	3.63928e-24
'G060'	1.58694	4.2123	0.37674	1.26837e-36
'G061'	2.4156	4.45355	0.542399	1.34472e-19
'G062'	1.61942	2.93679	0.551425	7.06392e-19
'G063'	1.46176	2.31622	0.6311	0.958426
'G064'	1.14301	2.78447	0.410494	1.37369e-30
'G065'	1.37428	3.28611	0.418208	1.31727e-67
'G066'	2.55852	4.89901	0.522252	4.35323e-21
'G067'	1.74456	3.3808	0.516018	1.12856e-52
'G068'	2.16856	3.44774	0.628982	0.982708
'G069'	2.24558	3.76442	0.596527	0.253999
'G070'	2.32408	5.13357	0.452722	1.90042e-06
'G072'	1.85599	2.91446	0.636821	0.000455221
'G075'	2.43126	4.29803	0.565668	2.10536e-35
'G077'	1.5819	3.23715	0.48867	1.05276e-105
'G078'	2.33616	4.72881	0.494026	4.09911e-143
'J001'	1.72924	2.98002	0.580277	1
'J002'	1.56906	2.40224	0.653166	1
'J003'	1.8259	4.75346	0.384121	1.06971e-17
'J004'	1.54036	3.42752	0.44941	5.5313e-11
'J005'	2.84491	4.01762	0.708108	0.999997
'J006'	1.23513	1.75721	0.702892	1.25469e-12
'J007'	2.26112	3.43484	0.658289	0.907838
'J008'	2.07898	2.49628	0.832833	1
'J009'	4.27827	5.93612	0.720718	4.74672e-08
'J010'	2.25769	2.9696	0.760266	1
'J011'	2.46674	4.02306	0.613149	1
'J012'	2.5251	3.54679	0.711941	1
'J013'	2.5548	3.29014	0.776501	1
'J014'	3.78628	5.1955	0.728762	1
'J015'	3.80441	5.27497	0.72122	0.995595
'J016'	1.58454	3.39051	0.467347	1.29332e-61
'J019'	2.62205	3.63359	0.721616	4.05112e-06
'J020'	1.92795	3.79913	0.50747	0.745171
'J021'	3.67269	6.94268	0.529002	1.82848e-27
'J022'	0.991684	2.00317	0.495057	1.9933e-49
'J023'	1.44919	2.18933	0.661932	0.577118
'J024'	2.67294	5.23312	0.510772	0.000194322
'J025'	2.12392	4.41257	0.481334	2.74984e-18
'J026'	1.58208	2.98861	0.529371	1
'J027'	2.28527	5.40663	0.422679	9.83186e-11
'J028'	1.82117	2.93283	0.620961	0.0394876
'J029'	2.06557	3.58863	0.575588	2.0258e-36
'J030'	1.87944	4.02178	0.467315	2.58179e-06
'J031'	2.92391	4.6135	0.633773	0.995639
'J032'	1.70583	3.09926	0.550401	0.999996
'J033'	2.34125	4.3965	0.532525	8.92379e-08
'J034'	1.74153	3.53298	0.492936	0.992776
'J035'	1.9791	3.31036	0.59785	0.32005
'J036'	2.3776	3.73293	0.636926	0.61755
'J037'	2.9437	5.71231	0.515325	0.999272
'J038'	1.73061	4.54138	0.381076	5.10155e-115
'J039'	2.01245	3.29838	0.610132	0.0394942
'J040'	1.11299	2.03396	0.547203	8.03486e-69
'J041'	1.76914	3.16899	0.558266	7.42467e-56
'L001'	1.77619	3.76806	0.471379	5.8997e-45
'L002'	1.62927	1.99754	0.815639	0.990353
'L003'	2.03432	3.21177	0.633394	2.79508e-06
'L004'	3.12904	4.63804	0.674646	0.993816
'L005'	2.06942	4.19651	0.49313	0.951508
'L006'	1.8905	3.55678	0.531519	0.203367
'L007'	1.48799	2.42725	0.613035	3.46092e-13
'L008'	1.43505	2.56017	0.560529	8.73434e-07
'L009'	1.42556	2.87308	0.496179	2.52e-101
'L010'	1.79864	3.65625	0.491936	6.43398e-77
'L011'	1.78984	3.71308	0.482036	1
'L012'	2.20085	5.08312	0.432972	2.27996e-56
'L014'	1.31339	2.83783	0.462815	6.73845e-82
'L015'	2.30834	2.90487	0.794643	0.0170413
'M011'	1.72834	2.71738	0.636032	2.77081e-113
'M014'	3.39656	5.07278	0.669567	0.139382
'M015'	2.28633	4.7582	0.480502	0.00229288
'M016'	1.71275	1.93584	0.884761	0.999903
'M017'	1.98212	3.5775	0.554053	1.32274e-16
'M020'	4.71463	8.40869	0.560685	0.00166698
'M024'	4.34658	6.7232	0.646504	0.088617
'M025'	1.70488	3.66544	0.465122	7.91387e-41
'M026'	3.70302	6.36736	0.581563	1.08126e-18
'M027'	2.1228	4.58081	0.463412	1.40185e-76
'M028'	1.78126	2.53983	0.701331	0.998713
'M029'	1.16283	2.61462	0.444742	1.1341e-32
'M031'	1.80517	2.72579	0.662254	5.18311e-06
'M032'	1.2583	2.16027	0.582476	1
'M033'	2.11143	3.77605	0.559165	0.134225
'M035'	1.68867	4.14299	0.407596	3.42701e-19
'M036'	2.1181	3.52377	0.601088	0.919175
'M037'	1.40158	2.92767	0.478736	1.28021e-24
'M038'	1.53967	2.1444	0.717997	1
'M039'	1.59102	3.08039	0.516498	1.8069e-63
'M040'	1.64321	4.26649	0.385144	4.76575e-15
'S015'	2.31343	3.59078	0.644269	1
'S016'	1.52733	2.64214	0.578063	0.999995
'S017'	2.23362	3.11911	0.716106	1
'S018'	2.20907	3.9381	0.560949	1
'S019'	1.65961	2.77916	0.597162	1
'S020'	1.73738	2.55432	0.680173	0.999999
'S021'	3.19079	5.5983	0.569957	2.16129e-05
'S022'	1.5469	3.68275	0.42004	9.61339e-132
'S023'	2.05121	3.01018	0.681423	1
'S024'	1.38257	2.32334	0.595078	0.382238
'S025'	1.84238	4.70833	0.391303	1.33612e-204
'S026'	1.57863	1.90558	0.828425	1
'S027'	2.95968	5.68057	0.521018	6.33747e-33
'S028'	1.52922	3.86644	0.395512	1.17407e-09
'S029'	3.78337	8.20464	0.461125	8.55775e-55
'S030'	2.12022	4.36738	0.485466	3.01694e-05
'S033'	1.95263	4.20541	0.464314	0.999851
'S034'	1.43575	2.92151	0.491441	1.81209e-09
'S035'	1.9437	2.84034	0.684319	0.00634748
'S036'	2.2865	3.68634	0.620261	1
'S037'	1.91416	2.92296	0.654869	0.900274
'S038'	2.07453	4.27025	0.48581	1
'S039'	1.8107	2.65331	0.68243	1
'S040'	1.7187	2.50152	0.68706	1
'G071'	2.42913	4.98007	0.48777	1.05555e-34
'G073'	1.98934	3.33098	0.597226	0.000266753
'G076'	2.02638	3.69044	0.549088	0.361035
'G079'	1.23822	3.97883	0.311202	4.50338e-74
'G080'	1.84858	3.7464	0.493429	7.14828e-18
'G081'	1.93218	5.17822	0.373137	7.43734e-76
'G083'	3.1925	6.43579	0.496053	6.42257e-17
'G089'	1.48431	2.61986	0.566562	4.5264e-135
'J043'	1.88761	3.30455	0.571216	0.999989
'J044'	2.48234	4.4043	0.563618	0.000491102
'J045'	2.43132	6.3805	0.381054	0.259406
'J047'	1.45937	2.40569	0.606635	2.12672e-16
'J048'	1.39244	3.25669	0.427562	1.24304e-06
'J049'	1.5732	3.13992	0.501031	2.55076e-42
'J050'	1.12507	1.98176	0.56771	4.12587e-06
'J051'	1.2354	2.78445	0.443678	1.90737e-12
'J052'	1.25129	2.56413	0.487999	3.36286e-39
'J053'	1.33942	2.27447	0.588892	2.90041e-06
'L013'	2.32619	5.93112	0.392201	5.2915e-34
'L016'	1.35599	2.59306	0.522932	1.74222e-12
'L017'	2.22703	5.48572	0.405969	2.49481e-23
'L018'	2.1287	3.97707	0.535242	1.90429e-19
'M041'	1.50167	2.95231	0.508643	0.00076019
'M042'	1.54723	3.3137	0.466919	4.68152e-20
'M043'	1.77856	2.23267	0.796606	1
'M044'	2.13555	4.35058	0.490866	0.137265
'S041'	3.46707	6.31222	0.549263	2.52311e-13
'S042'	5.08947	7.30721	0.6965	0.555348
'S043'	2.01803	3.78602	0.533021	0.0759915
'S044'	2.83616	5.44882	0.520508	7.58637e-11
'S045'	1.72314	3.2196	0.535202	6.84773e-11
'G082'	2.53089	4.44053	0.569953	0.786612
'G088'	1.88042	3.07997	0.610531	2.54533e-61
'G084'	3.21263	7.04255	0.456174	1.67825e-33
'G087'	1.40085	2.48954	0.562693	1.54928e-70
'J055'	2.89342	4.52653	0.639213	0.991635
'L019'	1.51862	2.58528	0.58741	5.09389e-13
'S046'	1.67061	3.7867	0.441177	1.85341e-83
'G086'	2.01659	3.71979	0.542126	6.979e-05
'G085'	2.48108	5.88389	0.421674	1.28603e-29
'S047'	2.21748	4.68915	0.472895	4.01229e-79
'L020'	1.19117	2.18561	0.545004	1.1989e-11
'G074'	1.85964	5.23669	0.355118	1.2278e-14
'J042'	2.10769	4.53377	0.464886	6.05888e-19
'J046'	2.46831	5.48257	0.45021	1.97096e-23
'S049'	2.30603	3.18386	0.724287	0.526737
'S051'	2.06636	4.22548	0.489024	3.43041e-31
'S048'	1.96774	3.95233	0.497869	8.17609e-40
'S050'	3.88204	5.69584	0.681557	9.72603e-19
'J059'	1.9572	2.61767	0.747686	0.958837
'J060'	1.5541	3.05214	0.509183	8.53013e-40
'J056'	1.92262	2.53538	0.758316	1
'J063'	1.49385	3.02873	0.493226	3.18124e-32
'J061'	1.67532	2.88107	0.581492	1.8887e-50
'J057'	1.90449	3.02663	0.629246	3.46904e-26
'J062'	1.86283	3.23404	0.576008	0.248054
'S054'	2.76639	3.52331	0.785167	0.00716767
'J058'	1.81903	3.01763	0.602802	0.999352
'S053'	2.59401	3.64111	0.712422	3.45008e-09
'J054'	5.98341	9.40802	0.63599	0.0348903
'G091'	2.7809	4.75556	0.584769	2.07568e-07
'M047'	2.293	4.58513	0.500095	0.54621
'M048'	3.80388	8.70629	0.436912	6.08203e-20
'S052'	3.61086	7.27957	0.496026	3.93038e-20
'J065'	1.55275	3.20169	0.48498	8.47915e-34
'J067'	1.10696	2.058	0.537885	7.98851e-06
'S056'	0.961246	2.0804	0.462049	0.00838167
'J066'	1.18883	2.37968	0.499576	7.12504e-244
'M045'	2.01242	3.82227	0.526498	7.25119e-14
'M046'	2.3867	5.74778	0.415239	7.55898e-09
'G090'	1.86065	4.91586	0.378499	2.46868e-146
'S055'	2.4189	4.34614	0.556562	0.999931
'G092'	3.2512	4.65418	0.698553	0.000205908
'G094'	2.92501	3.80126	0.769484	0.0256372
'G095'	1.80263	2.9817	0.604566	4.58458e-11
'G096'	1.83135	2.73979	0.668426	6.00115e-13
'G097'	1.82408	3.10111	0.588203	0.757967
'G100'	1.21778	2.41048	0.505202	9.59718e-92
'J064'	1.29652	2.07914	0.623583	3.09036e-115
'J070'	1.66761	2.9369	0.567812	3.72363e-52
'J071'	1.00099	2.05261	0.487668	9.82496e-50
'J072'	1.20701	2.6132	0.461892	1.50366e-119
'J073'	1.34821	2.59948	0.518645	0.0268342
'L023'	1.10667	2.24692	0.492528	1.53e-32
'L027'	1.55204	2.8466	0.545225	1.00769e-59
'S057'	1.91085	2.94589	0.64865	4.21159e-11
'S058'	1.66988	4.65024	0.359095	1.55358e-28
'S059'	1.99157	3.07049	0.648618	2.06116e-13
'G098'	4.04061	5.0094	0.806606	0.149393
'G099'	3.34258	4.72391	0.707588	0.753131
'L024'	0.889308	1.37451	0.647001	2.56906e-15
'L025'	1.93829	4.24203	0.456926	6.0852e-24
'L026'	1.24149	3.11266	0.398853	1.33855e-40
'G101'	2.22774	5.38519	0.413679	3.42645e-45
'L021'	2.11762	5.77978	0.366384	1.07349e-91
'L022'	2.36843	4.44266	0.533111	1.15053e-25
'S060'	4.14532	4.90241	0.845568	0.999996
'G093'	2.0082	2.92156	0.687372	0.000205148
'J075'	1.62351	2.15843	0.752174	0.0860626
'J076'	1.54519	2.41556	0.639681	1.32184e-35
'J077'	0.744003	0.830124	0.896256	3.64535e-08
'J078'	1.23629	2.04634	0.604146	0.991531
'L028'	1.85209	3.21902	0.575358	6.76686e-06
'L029'	1.49745	3.87189	0.38675	2.82129e-30
'L030'	2.13826	3.59892	0.59414	1.59282e-31
'G102'	2.30436	4.26686	0.54006	0.00122442
'J069'	1.68252	3.15853	0.532689	2.06741e-13
'J074'	1.32656	1.59511	0.83164	0.153338
'J079'	2.42725	3.63077	0.668522	0.56235
'J080'	1.61902	2.8165	0.574836	4.59036e-17
'L031'	1.75168	3.30676	0.529727	2.71081e-10
'M049'	2.65437	6.3664	0.416935	1.22301e-24
'M050'	1.63605	3.2131	0.509183	3.41663e-42
'M051'	1.34664	2.35932	0.570772	4.7567e-05
'M052'	1.47673	2.25829	0.653913	0.914269
'M053'	1.56371	3.36635	0.464512	7.13867e-50
'M054'	1.17826	2.20593	0.534133	8.15009e-59
'M055'	1.45871	2.74872	0.530689	2.92324e-51
'M056'	1.50383	2.52218	0.596242	5.54619e-08
'S061'	1.85759	2.9517	0.629329	0.0117729
'S062'	1.10015	2.04249	0.538629	6.92871e-17
'S064'	1.45026	2.4132	0.600971	1.29603e-07
'J081'	1.59069	2.8167	0.564733	0.997359
'L032'	1.57367	4.37701	0.35953	0.000284334
'G107'	2.57927	6.03983	0.427043	0.0191754
'G108'	2.31633	6.47046	0.357985	3.76431e-07

## Sheet: Figure 2A
Delta Wait time (z-score)
	Low -> Mixed																																											High -> Mixed
	Trial From Block Switch																																											Trial From Block Switch
Rat	-20	-19	-18	-17	-16	-15	-14	-13	-12	-11	-10	-9	-8	-7	-6	-5	-4	-3	-2	-1	0	1	2	3	4	5	6	7	8	9	10	11	12	13	14	15	16	17	18	19	20		Rat	-20	-19	-18	-17	-16	-15
'C015'	0.917923	0.776533	0.642253	0.510231	0.377108	0.236349	0.174105	0.182674	0.238874	0.37289	0.466335	0.613247	0.70335	0.760451	0.809079	0.852537	0.902757	0.86912	0.771854	0.690803	0.631091	0.572411	0.514553	0.496999	0.487469	0.47642	0.437454	0.437633	0.423953	0.382582	0.379447	0.454407	0.482349	0.400169	0.27756	0.168865	0.053853	0.0267706	0.00839903	0.00108681	0.0127426		'C015'	0.440193	0.342318	0.253659	0.177017	0.0914723	-0.0990882
'C033'	0.0148483	-0.0923412	-0.0433927	-0.0268881	-0.0271886	0.0354541	0.0515911	0.0813117	0.176865	0.185555	0.220723	0.275088	0.266106	0.228301	0.126645	0.175711	0.130042	0.0700661	0.126582	0.107547	0.16202	0.169077	0.203722	0.250805	0.253431	0.344661	0.342256	0.268274	0.236534	0.149299	0.172446	0.254951	0.341639	0.241111	0.158613	0.196501	0.202652	0.248737	0.178507	0.139436	0.0927809		'C033'	-0.35843	-0.334675	-0.284778	-0.309349	-0.322824	-0.287847
'C034'	0.663959	0.645357	0.33386	0.224912	0.149276	0.0314714	-0.0661719	-0.0456038	-0.129917	0.0208574	0.0510826	0.101576	0.141965	0.158181	0.205875	0.253595	0.179481	0.209762	0.175648	0.323049	0.247394	0.213322	0.239112	0.245355	0.256501	0.313396	0.315631	0.270547	0.110787	0.174264	0.18945	0.186297	0.151405	0.0862721	0.0759598	0.114986	0.18781	0.182796	0.193454	0.456703	0.546675		'C034'	0.130513	0.085141	-0.108154	-0.241376	-0.126242	-0.0701561
'C035'	-0.155155	-0.20634	-0.050249	-0.0700658	-0.00536023	-0.0155017	0.084377	0.100991	0.106713	0.150424	0.17476	0.184515	0.160119	0.191212	0.235873	0.238447	0.22594	0.184863	0.198939	0.167561	0.168356	0.15266	0.142383	0.128562	0.0730171	0.0943001	0.114695	0.0227865	0.105355	-0.0271158	-0.0557619	-0.151918	-0.0681708	-0.036481	-0.0353667	0.0549542	0.0425602	0.148542	0.378859	0.328163	-0.277207		'C035'	0.570167	0.0113517	0.219941	0.116646	0.0480551	-0.0531546
'C036'	0.37001	-0.0356102	0.106416	0.297648	0.206989	0.198428	0.251194	0.300104	0.237191	0.240906	0.269075	0.123846	0.180205	0.199814	0.22607	0.223345	0.251817	0.322921	0.393138	0.369889	0.354055	0.329095	0.316864	0.230845	0.208767	0.168865	0.189634	0.0514891	0.0737464	0.1193	0.110295	0.144703	0.195083	0.239194	0.294668	0.235489	0.240307	0.200901	0.209863	0.16727	-0.241166		'C036'	0.241672	0.348772	0.194658	0.140569	0.146934	0.166498
'E001'	0.104416	0.155612	0.291877	0.207606	0.147278	0.139772	0.0948243	0.0424775	0.0389123	-0.0621581	-0.0483083	-0.0708436	-0.107922	-0.0223629	0.00400042	0.0615724	0.129437	0.161379	0.233321	0.266939	0.208272	0.14748	0.113189	0.0609882	0.0176708	-0.0371239	-0.118035	-0.163151	-0.105286	-0.0887484	-0.133318	-0.090126	-0.0474773	-0.0865847	-0.0169608	-0.0245194	-0.0360482	-0.0977568	-0.0249482	0.0291179	-0.0118637		'E001'	-0.387288	-0.363849	-0.422239	-0.397532	-0.387293	-0.388243
'E002'	-0.021162	-0.0155543	0.00704052	0.0449693	0.0857105	0.120483	0.181371	0.318904	0.490381	0.557779	0.531297	0.496134	0.476299	0.417487	0.346287	0.324212	0.338564	0.365471	0.398014	0.416293	0.382907	0.294434	0.260113	0.257404	0.253301	0.271751	0.29778	0.290682	0.254331	0.187161	0.157488	0.164576	0.228905	0.357252	0.472904	0.519393	0.477573	0.329791	0.178752	0.0118961	-0.170032		'E002'	0.488698	0.306487	0.137518	-0.0223763	-0.178594	-0.26339
'E003'	0.345162	0.386006	0.234721	0.28869	0.239598	0.204041	0.15932	0.109506	0.175673	0.230857	0.177272	0.130705	0.160249	0.204273	0.198019	0.199927	0.208211	0.157261	0.101989	0.129937	0.11843	0.0330983	-0.0238628	0.00910194	0.0106216	-0.0359604	0.00236367	-0.0130168	0.0402857	0.0502182	0.0758304	0.0947276	0.0900539	0.0794538	0.130074	0.0742313	0.104771	0.040001	0.0724769	0.045241	0.182869		'E003'	0.200121	0.113995	0.0441858	0.0129658	0.0291264	-0.0384384
'E004'	0.247055	0.00911872	0.417399	0.463255	0.398336	0.413804	0.426706	0.447975	0.387619	0.230432	0.132797	0.113794	0.216046	0.15968	0.0903552	0.0937715	0.0559888	0.0804446	0.110605	0.159991	0.243126	0.110532	0.0753164	0.0646458	0.110831	0.151524	0.130239	0.171827	0.181338	0.10229	0.14769	0.144708	0.139305	0.103643	0.0975793	0.0739498	-0.0459494	-0.155207	-0.142628	-0.147243	-0.349971		'E004'	-0.216404	-0.154662	-0.171697	-0.129267	-0.0836126	-0.0503709
'E005'	-0.385826	-0.0797341	-0.0870938	-0.0121371	-0.0570149	-0.00633868	-0.0577262	-0.0423771	0.0050264	0.0353279	-0.0250663	-0.0459415	-0.0190857	0.0370329	0.0322677	0.0424024	0.0337032	0.00574295	-0.00770236	0.0248483	0.0262829	0.00515277	-0.0309627	-0.0246702	-0.0375377	-0.0548107	-0.08766	-0.127204	-0.120828	-0.133452	-0.132009	-0.136466	-0.189365	-0.166833	-0.191889	-0.186023	-0.184358	-0.218277	-0.260839	-0.268971	-0.310362		'E005'	0.179645	0.23006	0.271899	0.092042	0.0364482	0.0334951
'E006'	0.241982	-0.15329	-0.0376974	0.0462287	0.171687	0.100836	0.120934	0.187497	0.214672	0.27023	0.424036	0.415756	0.462268	0.324907	0.413256	0.456385	0.470591	0.521481	0.448348	0.195272	0.214446	0.232541	0.22365	0.195703	0.2971	0.247428	0.04403	0.145804	0.238462	0.21606	0.110377	0.0869196	0.102115	0.0285101	0.048867	0.166832	0.0948179	0.0720495	0.235968	0.150122	0.272828		'E006'	-0.00948109	0.0483518	0.0886922	0.128872	0.173446	0.12417
'E007'	0.250608	0.502274	0.289454	0.268316	0.223779	0.223414	0.275782	0.145251	0.105386	0.215153	0.298465	0.252061	0.236213	0.298064	0.356698	0.311776	0.415966	0.41443	0.393479	0.307804	0.319938	0.331042	0.31447	0.207649	0.200259	0.121092	0.142203	0.128998	0.231923	0.223195	0.224633	0.188108	0.201725	0.135028	0.125907	0.0808576	0.0271327	-0.10069	-0.177932	-0.156728	-0.388153		'E007'	0.117391	-0.0361934	0.0224055	-0.0669476	-0.123153	-0.134874
'E008'	0.169643	0.178697	0.20082	0.244024	0.169856	0.21444	0.257779	0.211921	0.198461	0.137541	0.0633916	0.0855585	0.113476	0.12545	0.0385356	-0.0178428	-0.0458299	-0.0492385	-0.0350381	-0.0580899	-0.0968204	-0.110259	-0.167978	-0.0943821	-0.080651	-0.00570437	-0.0523755	-0.0447814	-0.0778761	-0.0864346	-0.048063	-0.00451918	-0.0800664	-0.0832974	-0.142621	-0.101319	-0.156111	-0.101472	-0.197336	-0.216037	-0.530199		'E008'	-0.0431656	-0.296001	-0.169452	-0.168693	-0.0558705	-0.0632555
'G001'	-1.59753	-0.275756	-0.331704	-0.0340624	-0.0134405	0.220088	0.196205	0.130308	0.250261	0.351554	0.308383	0.277641	0.287195	0.285479	0.20645	0.183607	0.197152	0.322898	0.224986	0.0833422	0.172423	0.143786	0.128544	0.275045	0.643409	0.596295	0.55336	0.686972	0.821317	0.704429	0.771023	0.766241	0.69413	0.449507	0.476727	0.399233	0.306371	0.331204	0.393802	0.102424	-0.227649		'G001'	0.0750951	-0.000528319	-0.168911	-0.304128	-0.31595	-0.348119
'G002'	0.651776	0.0486902	-0.125392	-0.124199	0.0490407	-0.116341	0.0646675	0.0734417	0.101825	0.191518	0.199577	0.147155	-0.00417585	0.0941605	0.172725	0.0472067	0.0456318	0.0541149	0.0218665	0.0866586	0.363337	0.443951	0.343754	0.355446	0.368534	0.366879	0.546637	0.591234	0.624546	0.386525	0.352509	0.347113	0.410963	0.412985	0.516297	0.346487	0.249595	0.236743	0.270868	0.159988	-0.322501		'G002'	-0.0026713	-0.10483	0.0391176	0.131652	0.0730045	-0.0055696
'G006'	0.469267	0.406051	0.424247	0.300561	0.297807	0.270241	0.335855	0.326231	0.28219	0.207	0.280577	0.312439	0.26806	0.25564	0.253905	0.180728	0.168203	0.200568	0.277655	0.257601	0.279558	0.333211	0.366849	0.373635	0.295566	0.297726	0.305047	0.332507	0.343834	0.34521	0.319849	0.331937	0.365616	0.432821	0.438528	0.445291	0.371389	0.325629	0.30962	0.266737	0.171223		'G006'	-0.34849	-0.501053	-0.588319	-0.436502	-0.429085	-0.426954
'G008'	-0.336729	0.231499	0.151308	0.0817096	0.0596138	0.078933	0.0468155	0.0274718	0.0101069	0.044705	0.086499	0.074855	0.0563839	0.0284951	0.133606	0.146108	0.200767	0.177662	0.128222	0.13397	0.16169	0.180192	0.200849	0.15253	0.144808	0.0429644	0.0422167	0.076505	0.0447137	0.0533694	0.0496737	0.0584874	0.037573	0.0703444	0.06577	0.0231478	0.0455741	0.0329137	0.0569165	-0.163429	0.169624		'G008'	-0.498943	-0.315776	-0.200981	-0.222601	-0.222806	-0.205904
'G012'	0.0261019	0.191929	0.177044	0.261721	0.253125	0.260108	0.245465	0.261525	0.286139	0.302943	0.241782	0.150274	0.142867	0.209007	0.304425	0.309071	0.341851	0.32719	0.335893	0.35221	0.352558	0.308815	0.29681	0.136482	0.216107	0.252672	0.224471	0.208705	0.228824	0.223427	0.220757	0.191037	0.274098	0.135677	0.030595	0.0264311	-0.0138656	0.00284634	-0.0323023	0.0545931	-0.235292		'G012'	-0.533971	-0.580895	-0.427496	-0.409895	-0.372105	-0.31806
'G021'	0.12864	-0.0483531	0.0919677	0.0872347	0.147931	0.14434	0.183379	0.242945	0.245111	0.270168	0.2408	0.315972	0.33015	0.322492	0.363299	0.389848	0.399145	0.32777	0.289316	0.352036	0.263044	0.229644	0.164223	0.124723	0.0564101	-0.0300985	0.0608217	0.0962536	0.095575	0.117957	0.104638	0.148069	0.185158	0.212917	0.241199	0.166984	0.121591	0.0817713	0.0822739	-0.046106	-0.00583478		'G021'	-0.251095	-0.404653	-0.300982	-0.328239	-0.227401	-0.263056
'G022'	0.251032	0.164803	0.100774	0.0675418	0.0317199	-0.057587	-0.0591473	-0.071161	-0.095538	-0.0732697	-0.113223	-0.0327839	0.0175019	0.0231792	0.0987647	0.139014	0.151479	0.192857	0.243245	0.285792	0.212107	0.194037	0.260509	0.298112	0.268162	0.275671	0.202582	0.145211	0.12195	0.137725	0.0978452	0.0145507	-0.0395643	-0.0282183	-0.00764605	0.029501	0.0349187	0.0469418	0.137037	0.1352	-0.008187		'G022'	-0.101473	-0.119683	-0.105632	-0.113265	-0.123824	-0.111894
'G023'	-0.0632806	0.0677642	-0.146704	-0.200719	-0.166968	-0.206655	-0.271795	-0.230567	-0.182468	-0.219549	-0.188749	-0.148605	-0.0869892	-0.182052	-0.116147	-0.124823	-0.124488	-0.0262377	0.0819569	-0.0435472	-0.013852	-0.0371419	0.00318023	0.0190497	0.0838442	0.123426	0.168841	0.106754	0.177805	0.0851877	0.14384	0.249266	0.220202	0.204758	0.247457	0.0669791	0.115562	0.304207	0.179633	0.19882	0.287253		'G023'	-0.269053	-0.0648764	-0.076402	0.0898295	0.0305171	0.0770399
'G024'	0.21214	0.0864823	0.231416	0.217949	0.252341	0.233919	0.259197	0.271041	0.302885	0.302095	0.279606	0.256603	0.293461	0.280498	0.26784	0.250998	0.237822	0.208122	0.185168	0.217539	0.242135	0.21297	0.23711	0.293531	0.337609	0.370001	0.391632	0.387955	0.365311	0.338644	0.301877	0.243324	0.197014	0.161523	0.145777	0.0798284	0.0569384	0.0692022	0.0854077	0.0491723	0.0832318		'G024'	-0.176005	-0.225177	-0.269585	-0.255246	-0.245462	-0.249235
'G026'	0.065318	0.158531	0.180754	0.124104	0.165582	0.167403	0.154594	0.145172	0.139544	0.148215	0.175765	0.201937	0.162202	0.162598	0.135463	0.152587	0.119796	0.0880747	0.0597049	0.0105873	0.0230577	0.0235956	-0.00279516	-0.00655842	-0.0621286	-0.0349078	-0.0713874	-0.0722193	-0.0613498	-0.0926902	-0.121204	-0.127577	-0.100597	-0.1015	-0.107384	-0.0706864	-0.0690951	-0.0794639	-0.0554094	-0.0156424	0.0507995		'G026'	0.161844	0.12096	-0.0746629	-0.101164	-0.086051	-0.128155
'G027'	0.204316	0.0118354	0.0249884	0.105579	0.0245328	0.0173528	-0.0381869	-0.028748	0.0314912	-0.0202231	0.100145	0.150956	0.257946	0.295275	0.233351	0.248185	0.220037	0.208101	0.245524	0.0550565	0.075193	-0.00295929	0.00267047	0.0680388	0.171949	0.226463	0.172829	0.186606	0.298111	0.267333	0.260465	0.296325	0.284328	0.331874	0.349869	0.460296	0.449915	0.385849	0.462422	0.390735	0.256042		'G027'	0.242188	0.149482	-0.0124822	-0.0268076	0.00704704	-0.09694
'G028'	0.395271	0.134872	0.208878	0.196356	0.198758	0.15161	0.14826	0.112053	0.10665	0.0675838	0.0515413	0.0632805	0.0649953	0.00496349	-0.0190168	0.0343467	0.046736	0.0532369	0.0605229	0.0628289	0.0413515	0.0608605	0.0669362	0.135066	0.0474843	0.13219	0.0888485	0.0604247	0.0312879	0.0282103	0.0268872	0.030175	0.0137925	0.0356572	-0.0255511	0.00953278	0.0135918	0.041918	0.0312015	0.0122102	-0.0751104		'G028'	-0.246091	-0.209906	-0.215171	-0.223973	-0.225453	-0.217822
'G031'	-0.262585	0.0490091	0.104269	0.195683	0.173835	0.202957	0.22068	0.187242	0.265595	0.248418	0.230767	0.193018	0.245386	0.259501	0.287478	0.246071	0.285788	0.20031	0.214715	0.208219	0.177573	0.126469	0.103149	0.0699435	0.0494427	0.00790562	-0.0423109	-0.0759405	-0.112961	-0.0963079	-0.123465	-0.113594	-0.0945961	-0.0277594	-0.0481941	-0.0554406	-0.0507193	-0.0412451	-0.051283	-0.266176	-0.0775825		'G031'	-0.00436751	-0.0993781	-0.099612	-0.0786007	-0.127794	-0.135091
'G032'	-0.0491792	0.105358	0.067553	0.0948646	0.136224	0.187454	0.24187	0.167067	0.211081	0.25522	0.286821	0.260665	0.222681	0.211768	0.179487	0.160241	0.180114	0.145269	0.147202	0.137	0.108527	0.0831957	0.0882694	0.0376448	0.0531395	0.0306003	0.0170896	-0.0633767	-0.0879344	-0.0649275	-0.0449022	-0.0535708	-0.00365371	-0.0241728	-0.00453605	0.00883094	0.0272959	0.0332006	0.0381237	0.0182642	-0.224279		'G032'	-0.37126	-0.176076	-0.176231	-0.0734068	-0.0602299	-0.0474877
'G033'	0.487834	0.532712	0.449922	0.378202	0.422437	0.371575	0.39583	0.348909	0.368779	0.351732	0.33675	0.309327	0.233157	0.165953	0.219512	0.214719	0.227892	0.171885	0.189071	0.241013	0.21802	0.220215	0.253763	0.170373	0.0981702	0.0557117	0.0411934	-0.00313335	-0.0651392	-0.068913	-0.0649476	-0.135809	-0.106466	-0.0795811	-0.0995882	-0.0821007	-0.0768021	-0.0536995	0.0080655	-0.0157045	-0.0947842		'G033'	0.178287	-0.119874	-0.267502	-0.273353	-0.259821	-0.267626
'G034'	0.140389	-0.119672	0.0393806	0.147019	0.165491	0.193752	0.239931	0.299233	0.242134	0.290631	0.290772	0.19155	0.216237	0.214508	0.189694	0.198596	0.201193	0.253394	0.231079	0.203101	0.212824	0.173327	0.120802	0.119786	0.0696108	0.0901016	0.0586708	0.0248366	0.06311	0.0662681	0.021682	0.0391576	0.0204827	0.0625435	0.0494643	0.00202941	-0.013728	-0.0389489	0.0265285	-0.0568444	-0.126908		'G034'	0.329854	0.0753363	-0.0141904	-0.087769	-0.0661009	-0.0865603
'G035'	0.0055148	0.159435	0.107855	0.0370503	0.0318077	0.0333866	0.0524525	0.0813867	0.176831	0.107646	0.168561	0.219725	0.19716	0.204491	0.253567	0.194974	0.217326	0.172114	0.226307	0.194557	0.201423	0.202906	0.136498	0.117556	0.103915	0.0254921	-0.0325272	-0.0698035	-0.118812	-0.185365	-0.151976	-0.103085	-0.178599	-0.228105	-0.198009	-0.173676	-0.169687	-0.141709	-0.207594	-0.0660534	-0.138829		'G035'	-0.277492	-0.207846	0.0202413	0.00501166	0.0732293	0.1013
'G036'	0.341785	0.352493	0.326152	0.306688	0.354314	0.376509	0.348894	0.371546	0.360595	0.338769	0.346942	0.315517	0.246127	0.225688	0.202965	0.21247	0.204352	0.204988	0.205675	0.186072	0.192241	0.160919	0.188656	0.150685	0.115009	0.0791959	0.0566789	0.0617743	0.0278409	0.00783686	0.0399109	0.00121189	0.00989697	0.0516882	0.0480965	0.0502572	0.0444877	0.099991	0.111658	0.0277695	-0.0931529		'G036'	-0.0733278	-0.0419348	-0.0334165	-0.0589132	-0.0885	-0.102131
'G037'	-0.00882387	-0.0270214	-0.0763484	-0.0312303	0.0595606	0.0535534	0.053839	0.0993421	0.12165	0.144733	0.158041	0.169921	0.112137	0.118742	0.177788	0.189475	0.214794	0.232888	0.213931	0.200194	0.167138	0.183788	0.122361	0.0855662	0.0465321	-0.0551593	-0.041204	-0.0720051	-0.156549	-0.145767	-0.177324	-0.137998	-0.171544	-0.153785	-0.116548	-0.152292	-0.131393	-0.0696235	-0.0896695	-0.0989021	-0.0219006		'G037'	-0.116576	-0.00379577	-0.0709809	-0.0648188	-0.0826498	-0.0783007
'G038'	0.302806	0.185018	0.359143	0.256835	0.242759	0.197364	0.237752	0.236595	0.202595	0.0892916	0.107065	0.185378	0.213083	0.259744	0.326634	0.371677	0.40132	0.424227	0.441957	0.405851	0.400707	0.34269	0.274838	0.200136	0.084767	0.042085	-0.00539048	-0.022059	-0.0173061	-0.0887876	-0.133592	-0.11547	-0.0648565	-0.0681188	-0.0749337	-0.0611346	-0.03675	-0.0322635	0.0181679	0.0326068	0.0428216		'G038'	-0.192177	-0.101255	-0.0318174	-0.113457	-0.112987	-0.121201
'G039'	0.746681	0.385307	0.406117	0.205558	0.287377	0.186924	0.166028	0.170913	0.227559	0.106322	0.142722	0.298801	0.173344	0.174224	0.272517	0.277065	0.338517	0.373957	0.388519	0.306824	0.280634	0.318111	0.360673	0.281913	0.242142	0.150593	0.155225	0.213839	0.247981	0.211853	0.191268	0.103627	0.0873747	0.101756	0.0885985	0.0616423	-0.0333378	-0.064547	-0.0448879	1.20251e-05	-0.363532		'G039'	-0.423631	-0.195235	-0.0933612	-0.179634	-0.170937	-0.16213
'G040'	0.477243	0.414957	0.358361	0.279145	0.280445	0.231603	0.208881	0.158479	0.159418	0.133217	0.229666	0.229069	0.227363	0.197923	0.202584	0.182791	0.181873	0.156942	0.127782	0.0276208	-0.00897648	-0.0408987	-0.0514126	-0.0880747	-0.0751402	-0.104317	-0.0740101	-0.0416583	-0.0643515	-0.0736133	-0.0607197	-0.0847277	-0.0456014	-0.0802523	-0.0476107	-0.0923665	-0.134017	-0.101802	-0.104067	-0.0900619	-0.22833		'G040'	-0.0246593	-0.141625	-0.0789073	-0.0265531	-0.0281123	-0.0396496
'G041'	0.38606	0.364286	0.308451	0.345285	0.349502	0.308777	0.290198	0.297364	0.342533	0.380089	0.322195	0.309902	0.31885	0.288897	0.315874	0.318032	0.29033	0.32976	0.255106	0.247745	0.287473	0.260016	0.26374	0.233404	0.248223	0.166271	0.14289	0.125614	0.123624	0.0741475	0.0691507	0.102189	0.0965819	0.0325791	0.0803424	-0.0148784	-0.0165045	-0.031387	-0.15959	-0.135333	-0.0942973		'G041'	0.103818	-0.100818	-0.0789549	-0.0778463	-0.0610999	-0.08998
'G042'	-0.0469202	0.0511856	0.116702	0.151353	0.196708	0.249684	0.211192	0.233259	0.17339	0.176938	0.145505	0.161261	0.141514	0.126194	0.131626	0.15116	0.179862	0.199141	0.191532	0.171468	0.165579	0.152331	0.144749	0.0974148	0.0828627	0.0536002	0.09247	0.0899946	0.0934744	0.0686417	0.064031	0.052324	0.0311393	0.0422598	0.0428257	0.00779176	0.0517297	0.0794925	0.0990959	0.218754	0.367444		'G042'	-0.247162	-0.144725	-0.115712	-0.0894857	-0.0925686	-0.0727908
'G043'	0.249458	0.232641	0.330536	0.260233	0.297027	0.258995	0.300817	0.388651	0.376076	0.331518	0.34171	0.347652	0.202169	0.319914	0.484878	0.515448	0.501292	0.516615	0.498954	0.55408	0.508593	0.555097	0.471211	0.353444	0.307888	0.120736	0.194918	0.15124	0.0920786	0.0910896	0.0471074	0.0788061	-0.0375258	-0.0900528	-0.10845	-0.137002	-0.17	-0.198508	-0.308908	-0.105999	-0.204068		'G043'	-0.205854	-0.354425	-0.427097	-0.285927	-0.300219	-0.323302
'G044'	0.619795	0.347796	0.314939	0.272791	0.306138	0.286791	0.327459	0.381846	0.340949	0.396262	0.461925	0.494588	0.430016	0.422172	0.485275	0.405102	0.460197	0.479171	0.444321	0.387881	0.294151	0.370297	0.312276	0.209273	0.219312	0.155257	0.115728	0.0841289	0.104716	0.100744	0.0299562	0.0524395	0.061412	0.0365375	0.0246407	0.01459	-0.0144943	-0.0211763	-0.0141162	-0.0480545	-0.303447		'G044'	0.160392	-0.120416	0.0551673	-0.0256113	-0.0366658	-0.0657239
'G045'	0.0720688	0.113187	0.154797	0.069898	0.0724007	0.0674982	0.043741	0.0672358	0.0633751	0.0970498	0.142897	0.213586	0.196197	0.184083	0.156116	0.137876	0.0926533	0.0854438	0.0275633	-0.010591	-0.0428767	-0.0379697	-0.00756684	-0.0127771	0.00812657	0.0302885	0.0219021	0.0144926	0.0315793	0.0097155	0.0586862	0.0558988	0.0852152	0.0495491	-0.002814	-0.0207978	-0.00744598	-0.0220267	-0.156883	-0.187492	0.0240131		'G045'	-0.218967	-0.394479	-0.219323	-0.199081	-0.184871	-0.169677
'G046'	0.431092	0.318897	0.312382	0.392898	0.350689	0.314706	0.29709	0.30745	0.30447	0.25714	0.184684	0.117805	0.118361	0.181588	0.181765	0.18837	0.167608	0.161811	0.171984	0.203215	0.242558	0.219544	0.146918	0.116256	0.0904736	0.060547	0.0426367	0.0859034	0.0550809	-0.00411897	-0.0117775	0.0179028	0.0318393	0.0053587	0.0170553	0.010366	-0.0279013	-0.00149147	-0.0655666	-0.0132772	0.0460512		'G046'	-0.10189	-0.112421	-0.0855048	-0.07655	-0.0570453	-0.0289066
'G047'	0.410163	0.343201	0.287935	0.28047	0.26319	0.274437	0.332591	0.340101	0.302503	0.25401	0.3456	0.370167	0.300002	0.324539	0.27625	0.236519	0.183299	0.235047	0.29195	0.195401	0.135234	0.135967	0.132952	0.102972	0.0796489	0.0323068	-0.0385708	-0.0914407	-0.10523	-0.136519	-0.0975677	-0.13	-0.138422	-0.173075	-0.132659	-0.111011	-0.1166	-0.114611	-0.167037	-0.113879	-0.254305		'G047'	-0.166013	-0.183179	-0.195089	-0.183041	-0.215867	-0.215901
'G048'	0.197572	0.00785146	-0.0352455	0.0298501	0.0596916	0.0936183	0.103197	0.123605	0.175737	0.233954	0.274179	0.257771	0.221715	0.220712	0.194278	0.141537	0.172362	0.269969	0.192939	0.153483	0.169977	0.190778	0.211035	0.25872	0.346292	0.303976	0.194976	0.24301	0.223058	0.25024	0.265419	0.232593	0.148209	0.0873078	0.0694653	0.0748522	0.08149	0.039352	0.0140035	0.0872204	0.284788		'G048'	0.0389429	-0.0752251	-0.0921584	-0.151119	-0.151725	-0.174924
'G051'	0.0781406	0.167016	0.236412	0.32462	0.388988	0.421319	0.395795	0.389367	0.318828	0.381323	0.401884	0.463595	0.391872	0.40341	0.272633	0.307198	0.218271	0.251614	0.192011	0.129674	0.126567	0.197109	0.161063	0.243375	0.259251	0.345419	0.308903	0.33007	0.282474	0.20112	0.0954058	0.0608852	0.0657403	-0.00849136	-0.0324346	-0.0564641	-0.0803873	-0.114954	-0.107981	-0.148432	0.0626887		'G051'	0.397117	0.164535	0.0771492	0.0363049	0.00604866	-0.0705088
'G052'	0.282882	0.194113	0.22793	0.180026	0.171392	0.133857	0.143699	0.157504	0.173506	0.184233	0.252067	0.116736	0.184733	0.0616707	0.0986786	0.104069	0.0957182	0.197414	0.200354	0.159243	0.2188	0.323141	0.341427	0.32584	0.340196	0.28363	0.096325	0.0857527	0.106155	0.134212	0.019502	0.185522	0.17588	0.187446	0.290858	0.317617	0.26499	0.324243	0.1835	0.141878	-0.140767		'G052'	-0.0280307	-0.445927	-0.305946	-0.291923	-0.326889	-0.372675
'G053'	0.266422	0.21185	0.131836	0.107865	0.0766249	0.130212	0.106448	0.152412	0.204332	0.244292	0.236577	0.316263	0.38609	0.389805	0.347112	0.334637	0.314859	0.292373	0.207185	0.205544	0.154302	0.120868	0.100416	0.0812171	0.126085	0.0477984	-0.0020952	0.00636652	0.0396597	-0.0449516	-0.0204541	-0.000498489	-0.0163159	-0.0417277	-0.0139788	-0.0023749	-0.0231545	-0.00202759	-0.105149	-0.22145	-0.430219		'G053'	-0.186411	-0.291519	-0.170742	-0.0995383	0.0120556	0.047566
'G054'	-0.180776	0.0185745	0.029013	0.170099	0.230896	0.271439	0.172733	0.116778	0.20476	0.172314	0.0994463	0.151184	0.00349278	-0.0363537	-0.0457605	0.0595588	0.110445	0.128238	0.115408	0.0367187	0.0394207	0.0738211	0.12611	0.148698	0.101988	0.114249	0.141268	0.117681	0.166885	0.169001	0.311609	0.314357	0.304692	0.360462	0.398024	0.293908	0.353026	0.363397	0.251168	0.269197	0.26075		'G054'	-0.469828	-0.310087	-0.141842	-0.102541	-0.130429	-0.0731695
'G055'	-0.20198	-0.0484804	-0.242236	-0.0454806	3.5181e-06	0.0179231	0.074321	-0.0163515	-0.0855518	-0.0929531	-0.169395	-0.0616921	-0.0295558	-0.0471867	-0.00192105	-0.00624335	0.124442	0.242386	0.382644	0.427333	0.281131	0.108213	0.175458	0.138918	0.00751017	-0.0135233	-0.0275168	-0.0950764	-0.100952	-0.140082	-0.0144282	-0.064291	-0.054178	0.0643252	0.108247	0.0830442	-0.0142666	0.00229972	-0.0327809	-0.231751	-0.781271		'G055'	-0.936849	-0.806796	-0.625517	-0.509312	-0.4453	-0.353065
'G056'	0.145575	0.110453	0.0763242	0.0401319	0.0150505	0.0885928	0.153453	0.137549	0.118725	0.134994	0.135077	0.0751717	0.0280356	0.0406749	0.0627464	0.0339759	-0.0253816	-0.0672509	-0.0677236	-0.0189924	0.080538	0.142928	0.204885	0.276167	0.340667	0.351819	0.35927	0.381098	0.418097	0.429892	0.365606	0.25252	0.196779	0.228425	0.243397	0.224404	0.231106	0.266568	0.296808	0.309531	0.313776		'G056'	-0.21427	-0.335051	-0.229613	-0.254058	-0.140562	-0.157971
'G057'	0.528219	0.597953	0.459424	0.45107	0.487535	0.476951	0.44986	0.433812	0.431166	0.47555	0.524991	0.563882	0.572031	0.507095	0.572456	0.547828	0.603989	0.577569	0.607655	0.509093	0.474224	0.437069	0.404373	0.300606	0.269673	0.158513	0.143613	0.0934953	0.12622	0.00998245	-0.00685046	-0.0406267	-0.0331231	-0.0154019	-0.0221506	-0.0351297	-0.0443628	-0.0145893	0.0525551	0.0289553	0.213057		'G057'	-0.00141976	-0.313007	-0.224958	-0.249116	-0.285866	-0.273408
'G058'	0.208663	0.167632	0.317777	0.280022	0.306751	0.300078	0.296748	0.244893	0.230397	0.104758	0.108283	0.153846	0.178162	0.119568	0.248128	0.308317	0.464016	0.464135	0.554666	0.469452	0.403457	0.320299	0.415576	0.294022	0.244273	0.0369191	-0.0660139	-0.106612	-0.00639028	-0.00895773	-0.0161036	-0.140881	-0.133487	-0.165326	-0.127344	-0.0704126	-0.103985	-0.180991	-0.136162	-0.219875	-0.340349		'G058'	-0.146371	-0.11883	-0.120059	-0.0732994	-0.0226341	-0.0389726
'G059'	-0.403967	-0.419602	-0.202932	-0.198283	-0.0642724	-0.00662006	0.0694562	0.171264	0.195467	0.151523	0.187959	0.2132	0.21585	0.152061	0.37821	0.372657	0.557176	0.511703	0.544596	0.596839	0.500554	0.543692	0.548296	0.277743	0.23385	-0.0388048	-0.0185729	-0.0279846	-0.067376	-0.0138279	-0.116133	-0.0616807	-0.107432	-0.126618	-0.15354	-0.212753	-0.262993	-0.325676	-0.507602	-0.493456	-0.537345		'G059'	-0.135534	0.0286689	0.106424	0.0865866	-0.0174963	-0.0942326
'G060'	0.849565	0.86618	0.643921	0.596512	0.423748	0.353499	0.317397	0.240998	0.259163	0.167559	0.261147	0.291784	0.371598	0.3739	0.335567	0.301344	0.257519	0.293525	0.309419	0.173869	0.0813034	0.0715019	-0.0432174	-0.000433473	-0.000185701	0.0505733	0.0560994	0.0334079	-0.017401	-0.00544832	0.0600907	0.175877	0.136166	0.114916	0.0395454	-0.0129472	0.217469	0.326566	0.279506	0.50829	1.87391		'G060'	-0.291764	-0.273698	-0.250898	-0.222209	-0.266787	-0.225779
'G061'	-0.166635	-0.0293064	0.0974615	0.227148	0.379077	0.540144	0.444174	0.338043	0.252745	0.248155	0.266356	0.270421	0.213702	0.246348	0.380348	0.518678	0.659824	0.785699	0.838388	0.81051	0.804476	0.744996	0.660878	0.54671	0.398744	0.304132	0.234295	0.0883329	-0.0158146	-0.0976087	-0.137345	-0.0890981	-0.0311036	-0.0194127	-0.0628453	-0.0553481	-0.0155014	0.0192642	0.0460052	0.0709093	0.0990927		'G061'	-1.36704	-1.04151	-0.69878	-0.347138	0.00313893	0.390272
'G062'	0.91645	0.465615	0.591609	0.535919	0.51021	0.455949	0.442269	0.507873	0.457553	0.46567	0.415146	0.469023	0.388813	0.433294	0.414884	0.354872	0.288257	0.25492	0.259826	0.283584	0.245951	0.316108	0.261022	0.209623	0.253963	0.276203	0.284819	0.264997	0.296444	0.316241	0.249211	0.227176	0.284907	0.310162	0.229716	0.209157	0.129318	0.000567722	0.0302038	-0.113461	-0.260139		'G062'	0.0991064	-0.0525655	-0.0311983	0.0622377	-0.0414509	-0.026799
'G063'	-0.0798428	0.24811	0.242566	0.260196	0.326786	0.384314	0.428292	0.440557	0.469577	0.527784	0.494845	0.533858	0.505265	0.546506	0.547225	0.503953	0.46723	0.430856	0.355124	0.385368	0.332845	0.303643	0.247351	0.234043	0.206555	0.172452	0.145931	0.171366	0.106192	0.0928514	0.0846	0.0458359	-0.0222188	0.00480724	0.000320548	-0.0305405	-0.0518081	-0.0317636	-0.0526585	-0.0457591	-0.00508336		'G063'	-0.0355688	0.143156	-0.0283078	-0.0529499	-0.123697	-0.158734
'G064'	0.528362	0.209308	0.326583	0.242069	0.255737	0.260539	0.228542	0.288819	0.272506	0.248829	0.261057	0.343157	0.327474	0.337113	0.313902	0.378633	0.3923	0.367707	0.379292	0.407492	0.302951	0.247653	0.256761	0.17342	0.148207	0.105141	0.0608569	0.0360905	-0.0187643	-0.00053295	-0.0216903	-0.0599536	-0.00852825	-0.0722094	-0.0895891	-0.0795366	-0.131723	-0.154194	-0.136323	-0.217998	-0.496505		'G064'	-0.380072	-0.257746	-0.27658	-0.379505	-0.296825	-0.298636
'G065'	0.238185	0.557993	0.664861	0.510725	0.388144	0.406047	0.314838	0.354482	0.283199	0.196221	0.235413	0.237169	0.259613	0.224196	0.193073	0.181053	0.0999064	0.107828	0.147914	0.0838377	0.117227	0.153373	0.170419	0.126034	0.119608	0.11485	-0.0075781	-0.043582	-0.0846205	-0.0736248	0.0113668	-0.0274496	-0.00907111	0.0977067	0.0437166	0.148233	0.173116	0.212186	0.157907	-0.00425804	-0.0288334		'G065'	0.0307851	0.0700158	-0.143176	-0.105347	-0.0810151	-0.0782816
'G066'	0.529562	0.15075	0.0554153	0.00578846	-0.031518	-0.0200853	0.0237726	0.0259326	0.0977734	0.0770737	0.0791907	0.149982	0.11421	0.241456	0.211673	0.248453	0.260747	0.2468	0.26292	0.295212	0.310314	0.321016	0.270564	0.275729	0.219895	0.191505	0.173971	0.108614	0.0377272	0.00225918	-0.00993988	-0.0781071	-0.141214	-0.153376	-0.136966	-0.161975	-0.0521838	-0.0512317	0.0446675	0.192756	0.461746		'G066'	-0.229957	-0.19029	-0.213505	-0.172453	-0.167814	-0.169377
'G067'	0.90974	0.340196	0.328965	0.394059	0.282999	0.150805	0.161884	0.224914	0.275555	0.224941	0.149711	0.136241	0.18368	0.248194	0.334568	0.361169	0.345446	0.260016	0.259863	0.299858	0.258849	0.220697	0.140134	0.0639211	0.0892335	-0.00930861	-0.0045506	0.0143268	-0.0541908	-0.0676182	-0.0692964	-0.00112697	0.0128031	-0.0380688	-0.0369691	-0.0583977	-0.0942155	-0.0595143	-0.14855	-0.275967	-0.188462		'G067'	0.240871	0.0632478	0.143059	0.0245204	-0.0372184	-0.102086
'G068'	-0.000913583	0.381028	0.405416	0.310838	0.209056	0.272695	0.220767	0.230529	0.168005	0.141884	0.230007	0.21867	0.188531	0.264979	0.174752	0.14509	0.0908869	0.141412	0.206442	0.251998	0.247134	0.295627	0.22253	0.213197	0.17645	0.306724	0.238747	0.2393	0.122214	0.100021	0.0556664	0.0765914	0.154497	0.192538	0.0549235	0.0361199	-0.0123418	-0.00909287	0.0492441	-0.130762	-0.0614562		'G068'	-0.505551	-0.183655	-0.0759029	-0.0297915	0.0512515	0.11934
'G069'	-0.0758503	0.245624	0.346938	0.30013	0.289292	0.295961	0.291292	0.26318	0.24869	0.203778	0.262172	0.314296	0.343122	0.346849	0.387528	0.392341	0.406546	0.391496	0.388276	0.309838	0.250725	0.200254	0.154851	0.088273	0.0662105	0.0201381	-0.0252284	-0.0510789	-0.0463794	-0.0593149	-0.0587849	-0.0407072	-0.0263588	-0.0496349	-0.048888	-0.0464342	-0.0677255	-0.0940461	-0.151723	-0.189789	-0.292943		'G069'	-0.116793	-0.0877548	-0.0692348	-0.0560977	-0.0502317	-0.0534175
'G070'	0.289477	0.148452	0.113505	0.0901105	0.121714	0.142449	0.256393	0.243393	0.261923	0.272186	0.308457	0.257345	0.242079	0.273072	0.192642	0.117023	0.0616319	0.120079	0.0790935	0.0195904	0.0306799	0.0278135	-0.0066258	-0.01817	-0.0604515	-0.0194258	-0.113402	-0.140753	-0.17465	-0.187501	-0.255654	-0.278735	-0.261367	-0.211221	-0.185498	-0.204167	-0.201114	-0.12618	-0.0665188	-0.113693	-0.389352		'G070'	-0.185959	-0.129521	-0.16767	-0.162956	-0.151349	-0.177628
'G072'	0.160848	0.236676	0.202562	0.17419	0.180689	0.174771	0.124509	0.0989043	0.0820976	0.0963922	0.00719087	0.129971	0.14541	0.212902	0.241354	0.321142	0.345752	0.37301	0.369753	0.429172	0.30257	0.296415	0.223863	0.132509	0.0763941	0.06966	-0.0265529	0.00330004	0.071809	0.0696594	0.0905761	0.0830301	0.141008	0.106615	0.06218	0.0927741	0.0349084	-0.0267359	-0.150473	-0.147791	-0.414007		'G072'	-0.111477	-0.0484586	-0.114198	-0.0687542	-0.0826668	-0.115664
'G075'	0.250331	0.164253	0.088608	0.0194749	-0.0395128	-0.0444245	-0.0217003	-0.0262467	-0.0525669	-0.0693297	0.0650645	0.201026	0.395217	0.517454	0.707629	0.732771	0.686363	0.556866	0.329095	0.0778335	-0.106754	-0.24516	-0.274608	-0.129945	0.0485935	0.237435	0.454448	0.582741	0.531232	0.528383	0.338175	0.264362	0.257076	0.250177	0.310838	0.377012	0.377677	0.33792	0.296485	0.250093	0.190544		'G075'	-0.0271996	-0.0904223	-0.143407	-0.180192	-0.209443	-0.318074
'G077'	0.454206	0.279003	0.2698	0.246823	0.188806	0.130916	0.112636	0.115891	0.0621175	0.125998	0.119545	0.118032	0.193278	0.291359	0.333251	0.351034	0.382768	0.466417	0.468533	0.465256	0.450662	0.379952	0.329759	0.314099	0.285514	0.245317	0.196042	0.151176	0.170627	0.214314	0.243419	0.148678	0.14117	0.135395	0.169101	0.119633	0.0795477	0.000207628	0.0297738	-0.00886733	-0.0887029		'G077'	-0.0901022	-0.0738966	-0.044679	-0.0575055	-0.00954303	-0.0171624
'G078'	-0.144191	-0.116149	0.0690828	0.0611042	0.0861665	0.0387794	0.157042	0.131444	0.108625	0.0742005	0.102311	0.0904854	0.124608	0.147588	0.215861	0.176674	0.172652	0.196015	0.19294	0.151308	0.150503	0.0816785	0.0496021	0.0939494	0.115089	0.125971	0.138036	0.192589	0.249521	0.242743	0.301825	0.282439	0.219574	0.141612	0.13096	0.0768934	0.0459721	0.0164885	-0.0390859	0.08059	0.350814		'G078'	-0.129027	-0.190578	-0.174157	-0.209421	-0.235435	-0.228599
'J001'	0.0402104	0.29737	0.331529	0.315428	0.368034	0.399102	0.378737	0.323061	0.304495	0.296783	0.282074	0.288443	0.277757	0.240377	0.284629	0.268012	0.342695	0.295624	0.264914	0.219527	0.174417	0.137845	0.0943454	-0.0279346	-0.0295768	-0.13336	-0.171398	-0.163125	-0.175877	-0.204151	-0.244192	-0.231918	-0.201106	-0.21911	-0.224907	-0.178417	-0.199951	-0.155877	-0.158463	-0.160804	-0.314548		'J001'	-0.163054	-0.231388	-0.181814	-0.17051	-0.160415	-0.126642
'J002'	0.356687	0.256465	0.367671	0.237378	0.222902	0.147565	0.232811	0.188272	0.212373	0.108357	0.0960506	0.251854	0.16622	0.215373	0.261199	0.232912	0.250152	0.222033	0.187733	0.183248	0.155091	0.129301	0.131688	0.16763	0.0819555	0.0128059	0.0270088	0.100651	-0.0333476	-0.0394982	-0.0835434	-0.0412017	-0.0916702	-0.110625	-0.066008	-0.0221675	-0.0650585	-0.0207391	0.0129304	0.152467	-0.0111379		'J002'	0.0744587	-0.223685	-0.181375	-0.242836	-0.180529	-0.217269
'J003'	-0.124502	-0.088694	-0.0334789	0.033925	0.095526	0.124106	0.220222	0.361743	0.568586	0.587401	0.531935	0.585142	0.630016	0.557835	0.441477	0.302128	0.120977	-0.0937631	-0.219341	-0.160312	-0.0174446	0.050877	0.04875	0.0662588	0.0702472	0.0095259	-0.0569863	-0.0865929	-0.0536328	-0.118259	-0.200377	-0.236267	-0.251706	-0.289632	-0.335175	-0.257304	-0.157505	-0.0488394	0.0672625	0.188523	0.312777		'J003'	-0.285102	-0.14974	-0.026609	0.0927952	0.212181	0.328047
'J004'	0.148799	0.222397	0.41061	0.523485	0.468664	0.497569	0.53946	0.56396	0.480025	0.582854	0.559866	0.565216	0.596548	0.589615	0.476399	0.348463	0.234756	0.253471	0.247464	0.301356	0.232453	0.117642	0.133366	0.243002	0.363064	0.47412	0.37863	0.287521	0.104727	0.112921	0.133822	0.169539	0.126955	0.0999709	0.06807	0.105292	0.199526	0.292805	0.331734	0.425462	1.08228		'J004'	-1.29966	-0.611428	-0.475989	-0.34606	-0.247755	-0.132656
'J005'	-0.220121	0.0550886	0.0898806	0.0906356	0.160347	0.187506	0.1905	0.126668	0.169759	0.139586	0.13695	0.133976	0.0884044	0.0676994	0.0934409	0.116216	0.155826	0.154605	0.158688	0.120964	0.178053	0.168387	0.198399	0.195834	0.196519	0.192474	0.212646	0.182934	0.189744	0.141343	0.164371	0.115657	0.0942095	0.0950648	0.101908	0.0781235	0.0913324	0.126782	0.14467	0.175429	0.0429236		'J005'	0.151747	-0.14091	-0.167606	-0.180536	-0.171743	-0.220969
'J006'	0.931263	0.406895	0.592403	0.489294	0.434037	0.394599	0.385287	0.364966	0.317826	0.188511	0.162755	0.14907	0.0731327	0.106923	0.110453	0.119428	0.1789	0.228241	0.25327	0.241388	0.243419	0.180247	0.150816	0.106305	0.153925	0.0813032	0.0186133	-0.0754025	-0.0882785	-0.110414	-0.010857	0.00351966	-0.0103552	-0.0529277	-0.04992	-0.0755475	-0.0454052	-0.0161381	-0.0813791	-0.188534	-0.228735		'J006'	-0.472668	-0.251529	-0.145108	-0.152973	-0.160499	-0.13903
'J007'	-0.410753	-0.085795	0.211531	0.0217832	0.0315224	0.139876	0.112352	0.0354466	0.0224041	-0.115727	-0.0212835	0.0712361	0.0974806	0.144546	0.362661	0.469095	0.789166	0.774077	0.798309	0.787374	0.866003	0.967741	0.910407	0.611728	0.487693	0.179335	0.161013	0.0768622	-0.00281414	-0.104791	-0.198102	-0.311309	-0.320109	-0.15819	-0.18144	-0.242139	-0.122804	-0.122443	-0.037816	-0.271591	0.0927526		'J007'	-0.134051	-0.0203193	0.0763608	0.155668	0.234218	0.249938
'J008'	0.768327	0.408371	0.392197	0.333498	0.274997	0.163787	0.155442	0.173766	0.14454	0.147067	0.176965	0.199628	0.222596	0.202325	0.237535	0.211285	0.187724	0.2455	0.191869	0.167818	0.077117	0.0468722	0.0476367	0.0241786	0.0242284	-0.00437262	-0.0233937	-0.020857	-0.0364461	0.0192911	0.00747221	0.0343217	0.0368204	0.0765461	0.104175	0.0535115	0.0388678	0.0249565	0.0279963	-0.0425539	-0.177607		'J008'	-0.381513	-0.221894	-0.113136	-0.119243	-0.0951958	-0.055079
'J009'	0.0385899	-0.164596	-0.173883	-0.0259931	0.0293308	0.00320552	0.0714425	0.111079	0.0962266	0.136148	0.109769	0.146793	0.146023	0.24915	0.204686	0.191645	0.130388	0.162559	0.244429	0.215808	0.158944	0.119662	-0.00555656	0.138253	0.119478	0.183899	0.173069	0.174228	0.165882	0.102439	0.0534327	0.0732641	0.111539	0.101094	0.0918929	0.072273	0.0105499	0.103879	0.220617	-0.0141658	0.244572		'J009'	-0.978012	-0.14742	-0.215378	-0.0436341	-0.0776637	0.0255886
'J010'	0.562632	0.382394	0.509273	0.443111	0.401149	0.39969	0.38952	0.432233	0.409074	0.362732	0.39204	0.3006	0.333687	0.333355	0.270564	0.299472	0.241738	0.203774	0.199099	0.140544	0.208631	0.163633	0.0876558	0.0817569	0.0206509	0.0055066	-0.0321105	-0.0522821	-0.0864334	-0.13371	-0.138267	-0.143415	-0.15223	-0.120948	-0.0870033	-0.0455022	-0.0885368	-0.0208567	0.0453528	0.00319875	-0.380013		'J010'	-0.225447	-0.108292	-0.0364144	-0.0979023	-0.0790897	-0.0802063
'J011'	-0.0405258	0.351038	0.453631	0.539343	0.514577	0.567369	0.589135	0.530156	0.540616	0.453852	0.396988	0.327617	0.317239	0.288931	0.306654	0.318688	0.342791	0.287848	0.364492	0.333759	0.259579	0.181885	0.216988	0.136992	0.0814452	0.0872616	0.0409041	-0.040773	-0.058618	-0.000615274	0.028874	-0.0539435	-0.0610004	-0.0569387	-0.125828	-0.132117	-0.0706013	-0.0605353	-0.0136187	0.0315958	0.162359		'J011'	-0.468066	-0.184959	-0.308896	-0.184418	-0.103237	-0.0572542
'J012'	0.310998	0.114848	0.104709	0.0891057	0.110472	0.0994848	0.0729343	0.104098	0.106456	0.0786843	0.0580498	0.0805918	0.0362155	0.0782247	0.093771	0.0945662	0.123578	0.138034	0.132103	0.104017	0.0797284	0.117968	0.0802185	0.0425237	0.0559454	0.00488596	-0.0299284	-0.0253147	-0.00661534	-0.0135634	-0.0265334	-0.0304146	-0.0749962	-0.0754384	-0.0472973	-0.029029	-0.0618087	-0.0440045	-0.101996	-0.076545	-0.370605		'J012'	0.636256	0.167838	0.0895122	0.0699554	0.0445388	-0.0470295
'J013'	0.462359	0.240927	0.217478	0.22401	0.270077	0.256556	0.26369	0.303476	0.319647	0.306844	0.307521	0.320771	0.283008	0.294336	0.287318	0.275626	0.26377	0.193376	0.195909	0.146602	0.0946106	0.0403406	-0.0384258	-0.0405546	-0.106615	-0.177386	-0.197342	-0.204933	-0.219775	-0.219849	-0.197883	-0.175997	-0.210076	-0.185143	-0.167081	-0.118271	-0.103517	-0.0702485	-0.062758	-0.029515	0.15265		'J013'	-0.105777	-0.111373	-0.0872483	0.0191932	0.0120628	0.0236595
'J014'	0.60825	0.434834	0.328873	0.321955	0.340336	0.241214	0.158813	0.203199	0.193284	0.206829	0.182734	0.127196	0.114665	0.127163	0.196317	0.238238	0.223849	0.203961	0.185648	0.18954	0.200343	0.200073	0.137621	0.0481033	0.0211137	-0.0765197	-0.0603702	-0.106588	-0.0970435	-0.133238	-0.175458	-0.199033	-0.173704	-0.166606	-0.137825	-0.160325	-0.132237	-0.139309	-0.125508	-0.157577	-0.0969185		'J014'	-0.0177548	0.0345117	-0.0103173	-0.085852	-0.0978489	-0.0956807
'J015'	0.341956	-0.148434	0.248359	0.137923	0.223103	0.253423	0.287347	0.255231	0.314562	0.150696	0.155215	0.322837	0.259506	0.304493	0.235983	0.288718	0.340431	0.29384	0.315381	0.261762	0.0822185	0.0651319	-0.00801613	0.00540965	-0.0633367	-0.0832715	-0.0838918	-0.13347	-0.0705949	-0.0646501	-0.0675916	-0.102616	-0.104259	0.0307756	0.0153906	-0.0242092	0.0326352	0.0714097	0.155261	-0.0317961	0.278395		'J015'	0.21874	0.0866279	-0.0173734	0.0293767	-0.0239857	-0.0894086
'J016'	0.0219678	0.140862	0.200564	0.245462	0.287028	0.321953	0.395966	0.394301	0.37148	0.418452	0.475454	0.473638	0.405088	0.328059	0.301666	0.277094	0.25185	0.278653	0.269001	0.308555	0.186876	0.324106	0.287038	0.177727	0.16359	0.105604	0.00397918	0.0864152	0.0381267	0.106623	0.0702174	0.0972943	0.199582	0.109687	0.142733	0.184184	0.0066215	-0.0850334	-0.19351	-0.190487	-0.296		'J016'	-0.0297336	-0.369071	-0.256189	-0.211553	-0.218629	-0.216554
'J019'	1.74759	0.233367	-0.0924793	-0.0726542	0.00121588	-0.203583	-0.228932	-0.0626419	0.00466213	0.110284	0.270088	0.183571	0.111515	0.084014	0.118044	0.266195	0.195845	0.21847	0.217912	0.143364	0.0748787	0.122834	0.110997	0.0325872	-0.0247198	-0.090236	-0.206718	-0.157532	-0.0844293	-0.0125379	-0.0355429	-0.00636528	-0.00820553	-0.0887082	0.0185028	0.0974064	0.0978812	0.035697	0.0491507	0.429034	0.423652		'J019'	-0.69307	0.0394043	-0.0271618	0.108337	0.163196	0.189228
'J020'	-0.531572	-0.429369	-0.329205	-0.236793	-0.152356	-0.0652584	0.00561673	0.00695356	0.00274676	0.114455	0.306063	0.439663	0.491431	0.552528	0.59034	0.579765	0.597189	0.558548	0.527271	0.493593	0.450182	0.355847	0.206453	0.043856	-0.146523	-0.224208	-0.208059	-0.221296	-0.26156	-0.245269	-0.142609	-0.0575987	-0.0231159	0.0256924	0.1126	0.186888	0.213505	0.232408	0.25112	0.271272	0.293661		'J020'	-0.214405	-0.366234	-0.217604	-0.229115	-0.193211	-0.145057
'J021'	-0.0388986	-0.0342637	0.0188762	-0.110266	-0.0583086	-0.0538688	0.0255864	-0.0129801	-0.0458877	-0.057363	0.0852748	0.165931	0.110997	0.116032	0.0730662	-0.030833	-0.0288617	-0.0191347	0.0111484	-0.173198	-0.165939	-0.11646	-0.183628	-0.109532	-0.147044	-0.113341	-0.126543	-0.114601	0.0317517	-0.0158179	-0.039634	0.0666906	0.0910357	0.218931	0.221308	0.179092	0.134533	0.110304	0.0781544	-0.231799	0.0746225		'J021'	0.472124	0.167673	0.179448	-0.0098719	-0.0361162	-0.132314
'J022'	0.228735	0.102791	0.100513	0.12165	0.244233	0.231319	0.275676	0.264937	0.294314	0.357001	0.334871	0.396587	0.366728	0.347332	0.340781	0.34348	0.337453	0.274312	0.223087	0.178615	0.120513	0.0500822	-0.00853499	-0.036006	-0.0578012	-0.0708812	-0.0807152	-0.119343	-0.16405	-0.207272	-0.168052	-0.228555	-0.247617	-0.267812	-0.241354	-0.189902	-0.135138	-0.0295683	0.0485505	0.229069	0.125533		'J022'	0.0950857	-0.130345	-0.0696901	-0.0969616	-0.0150342	-0.0581422
'J023'	-0.370056	-0.203972	0.0101699	-0.034941	-0.0113145	0.0258884	0.0128171	-0.034163	-0.0836638	-0.0858516	-0.0603854	0.031942	0.0484233	0.0554819	0.0246196	0.0633636	0.0933299	0.125571	0.154918	0.143287	0.0797361	0.0897184	0.0262829	0.0463803	0.0260547	0.093796	0.0575688	-0.0106736	-0.0343308	-0.0322809	-0.0718344	-0.0253796	-0.0245977	-0.044742	-0.0178067	0.0527369	0.0175511	0.0377656	0.0657421	0.222985	-0.424427		'J023'	0.25123	-0.0796091	-0.105498	-0.067404	-0.093139	-0.126388
'J024'	-0.0929428	-0.224354	-0.149665	-0.147872	-0.142182	-0.199313	-0.226531	-0.0118103	0.0308403	0.0783372	0.0463269	0.0324713	-0.0338676	-0.0512428	0.0601642	0.00721077	-0.0626269	-0.0870975	0.0977992	0.151196	0.267022	0.328038	0.411506	0.355499	0.417038	0.329861	0.285369	0.16995	0.27944	0.167289	0.126056	0.0795833	0.136911	0.195502	0.503061	0.531518	0.41408	0.418177	0.682838	0.77295	-0.382947		'J024'	-0.3967	0.311458	0.260471	0.311354	0.245279	0.310878
'J025'	-0.394009	0.043689	0.0247025	0.0478415	0.0508306	0.0953403	0.0679435	0.047364	0.0459387	0.0664625	-0.000319693	-0.0055883	0.0239114	0.00688513	0.073732	0.126196	0.144268	0.219183	0.300178	0.343522	0.380208	0.357479	0.381506	0.298626	0.246083	0.205145	0.159976	0.0402883	0.0328662	0.00223891	0.00791569	0.0762	0.0778713	0.163323	0.191634	0.201058	0.134108	0.180889	0.0708096	0.0202093	-0.607467		'J025'	0.168423	-0.0733197	0.0336728	0.0366032	0.0343536	-0.0236932
'J026'	1.82904	0.788699	0.644524	0.608515	0.499192	0.372744	0.341053	0.355784	0.414437	0.337757	0.31643	0.277652	0.243409	0.340541	0.41469	0.466054	0.556874	0.520418	0.524422	0.521276	0.497502	0.53238	0.442373	0.339618	0.272013	0.142431	0.112906	0.117128	0.0966614	0.102742	-0.0188115	-0.0175482	-0.00371564	0.0612436	0.0562789	0.0321465	-0.00613689	-0.0256454	0.120028	-0.0799404	-0.211239		'J026'	0.376864	0.00969679	0.0316349	-0.0567006	-0.0879359	-0.118405
'J027'	-0.218288	-0.0816038	0.0456081	0.161505	0.270465	0.28219	0.276688	0.269428	0.215868	0.0868254	-0.0189804	-0.0253558	-0.0228288	-0.0623365	-0.0697959	-0.0233827	0.00480736	-0.0349838	-0.0845096	-0.106372	-0.110555	-0.121076	-0.143391	-0.157012	-0.14435	-0.152497	-0.18454	-0.209184	-0.191857	-0.157965	-0.135763	-0.136881	-0.121507	-0.0969899	-0.0426905	0.0828137	0.202497	0.244115	0.289506	0.347472	0.39503		'J027'	-0.269136	-0.229781	-0.174922	-0.196802	-0.237171	-0.218178
'J028'	0.725715	0.200812	0.220066	0.168892	0.142816	0.0677367	0.0805997	0.0794175	0.0958493	0.11969	0.0945046	0.122272	0.137136	0.159172	0.154874	0.182907	0.19473	0.192821	0.18051	0.198775	0.176168	0.140836	0.152654	0.19755	0.13038	0.086565	0.0853671	0.0489759	0.0246036	0.00414235	0.0346996	0.000976687	-0.0554366	-0.0635229	-0.0282799	-0.080673	-0.100456	-0.0809543	-0.152351	-0.107115	-0.220267		'J028'	-0.26054	-0.020353	-0.132093	-0.113356	-0.112912	-0.110041
'J029'	0.180092	-0.0100385	-0.0517712	0.000838991	0.00272845	-0.0605265	-0.0809149	-0.0528732	-0.0579812	-0.0156185	-0.000770863	0.00998926	-0.0220404	0.00620944	0.0834646	0.116355	0.138425	0.184046	0.101461	0.115689	0.0770269	0.110586	0.114358	0.0737491	0.0341994	-0.00120863	-0.0245679	-0.00311214	-0.0183473	-0.0443721	0.0208579	-0.0307431	-0.00238417	0.0302731	0.0261136	0.051758	0.0412449	0.0667502	0.004789	-0.0523639	-0.285988		'J029'	-0.187781	-0.149512	-0.164293	-0.164615	-0.174578	-0.172653
'J030'	0.754835	0.6297	0.504189	0.380785	0.265488	0.209713	0.175381	0.172984	0.198887	0.231199	0.236876	0.216702	0.221321	0.244789	0.244806	0.256769	0.297419	0.357786	0.388316	0.394514	0.388877	0.399464	0.423035	0.404163	0.359225	0.326091	0.298506	0.25359	0.192914	0.140173	0.0838704	0.0330938	0.00347785	0.000183941	0.0211492	0.051902	0.0775875	0.102594	0.128583	0.152529	0.174623		'J030'	-0.0700398	-0.179827	-0.192873	-0.234833	-0.216997	-0.231011
'J031'	0.848253	0.548005	0.254664	0.300159	0.36635	0.279403	0.316531	0.198149	0.3147	0.265589	0.228176	0.302658	0.263473	0.251441	0.246559	0.224329	0.25245	0.348347	0.357541	0.33602	0.301898	0.252791	0.24621	0.273756	0.254594	0.231009	0.237742	0.237617	0.221047	0.255038	0.334739	0.312257	0.275108	0.372668	0.372201	0.278543	0.281024	0.244543	0.192589	0.0754338	0.197217		'J031'	0.415063	0.185823	0.194701	0.186994	0.122745	0.0608408
'J032'	-0.105587	-0.0264847	0.090305	0.163413	0.230276	0.235686	0.225391	0.272608	0.232233	0.169815	0.199323	0.175715	0.125245	0.132774	0.233384	0.300546	0.358577	0.337583	0.341177	0.374063	0.360203	0.322967	0.299854	0.253795	0.18046	0.111367	0.201071	0.258118	0.119421	0.0452769	0.058549	0.0281264	-0.037102	-0.0114555	-0.00671207	-0.0911805	-0.195677	-0.108889	-0.121371	-0.22041	-0.666529		'J032'	-0.335869	-0.384958	-0.287554	-0.261536	-0.244699	-0.219516
'J033'	-0.813479	-0.0427236	-0.00474041	0.128439	-0.00586449	0.0596836	0.121649	0.0542998	0.122497	0.117928	0.0515117	0.00782952	0.0601779	0.14567	0.206099	0.241244	0.27128	0.264487	0.245479	0.317022	0.305477	0.424173	0.43901	0.445849	0.385776	0.356527	0.330493	0.309843	0.249252	0.209606	-0.0807419	-0.153622	-0.225665	-0.26573	-0.267703	-0.17264	-0.201338	-0.197397	0.0793527	0.220454	-0.219658		'J033'	0.447882	0.193245	-0.00288167	-0.0858671	-0.0632448	-0.174557
'J034'	0.569089	0.19446	0.162155	0.262295	0.295302	0.207206	0.274853	0.334753	0.398531	0.440604	0.372962	0.347652	0.345802	0.378999	0.496514	0.438339	0.467405	0.415822	0.411588	0.446301	0.367376	0.324788	0.248792	0.183533	0.169006	0.101394	0.0207421	-0.00632005	0.0198357	0.0171165	0.0409367	0.044897	0.0220315	0.021959	0.0252855	0.0984792	0.0593235	0.076024	0.0491248	0.0899715	-0.18616		'J034'	0.106325	-0.0654277	-0.176991	-0.148874	-0.146816	-0.19907
'J035'	0.246924	0.173619	0.398913	0.358959	0.270277	0.326384	0.304913	0.35707	0.312645	0.239558	0.226601	0.148788	0.176342	0.196312	0.136528	0.1498	0.117901	0.110402	0.0601929	0.0958912	0.0692045	0.0641577	-0.0108585	-0.110712	-0.140736	-0.17153	-0.202686	-0.239974	-0.263112	-0.223657	-0.267367	-0.231631	-0.174221	-0.175452	-0.229606	-0.199973	-0.187924	-0.231498	-0.235131	-0.298276	-0.497071		'J035'	-0.613877	-0.539008	-0.420435	-0.398088	-0.312766	-0.254476
'J036'	-0.0805027	0.373003	0.527181	0.381698	0.362507	0.440309	0.435057	0.296089	0.176411	0.0973455	0.0663162	0.0426824	0.0284495	0.0190337	-0.0992738	-0.09389	-0.124104	-0.071432	-0.02095	-0.0057068	0.0412056	0.0987043	0.0614456	0.0971153	0.0501402	0.122741	0.0817376	0.0349182	0.114589	0.0570148	0.103079	0.0660293	0.143918	0.220635	0.15529	0.105592	0.0833297	0.0639543	-0.03869	-0.387072	-0.342506		'J036'	-0.502363	-0.22616	-0.109801	-0.0527365	-0.104291	-0.100644
'J037'	0.567969	0.27741	0.0795651	0.0758044	0.118835	0.0746673	0.123961	0.115351	0.204776	0.205256	0.140211	0.246741	0.224505	0.145839	0.138205	0.0927961	0.0720457	0.0388767	0.00127793	-0.00360535	-0.0833494	-0.0330252	0.0377756	0.0293846	0.0200861	0.00197242	0.0140546	0.0243896	0.0411829	0.0199783	0.00977621	0.048767	0.0442738	0.0611686	0.0728066	0.0870804	0.0946538	0.163866	0.0334145	0.0598941	-0.0816844		'J037'	0.0226749	-0.0811076	-0.141529	-0.110848	-0.108554	-0.116569
'J038'	0.182183	0.287559	0.356737	0.262568	0.294005	0.395785	0.310694	0.408253	0.370583	0.313631	0.284262	0.346348	0.284138	0.283907	0.194459	0.193533	0.11131	0.116104	0.200555	0.275458	0.23581	0.304247	0.320873	0.272698	0.255729	0.250479	0.290251	0.234149	0.218241	0.207647	0.108167	0.202672	0.225561	0.264418	0.236489	0.162953	0.121822	0.0955549	-0.0596036	-0.103932	-0.123532		'J038'	-0.307855	-0.0425738	-0.0645788	-0.13671	-0.183558	-0.146224
'J039'	0.370488	0.494251	0.57584	0.464668	0.383188	0.412769	0.353442	0.358177	0.282835	0.275509	0.31469	0.33474	0.289319	0.344866	0.369903	0.466008	0.507262	0.557784	0.537353	0.469133	0.470763	0.56843	0.495736	0.407665	0.295572	0.22561	0.137694	0.155646	0.144616	0.219567	0.0544819	0.086666	0.0752644	0.0568511	0.0360214	0.0903113	0.0437692	-0.0698011	0.0391195	0.136081	0.0540159		'J039'	-0.255141	-0.244141	-0.164905	-0.0538595	-0.0327434	-0.0209737
'J040'	-0.0561303	0.0897541	0.0535869	0.00719267	0.0766962	0.108773	0.136295	0.158399	0.136711	0.150587	0.171229	0.180186	0.151332	0.14117	0.131651	0.113922	0.097174	0.213958	0.177103	0.155227	0.140037	0.162211	0.161103	0.255653	0.28323	0.252882	0.210576	0.224584	0.283176	0.284849	0.217134	0.193149	0.09748	0.0549642	0.0671829	0.00200008	0.00994656	-0.0240109	0.0357736	-0.046117	0.170112		'J040'	-0.660454	-0.29478	-0.218133	-0.196613	-0.222685	-0.183198
'J041'	0.291625	-0.104051	0.12019	0.0107495	0.170095	0.144381	0.240797	0.260718	0.287912	0.153874	0.112507	0.197092	0.0853742	0.0956508	0.0242371	0.0251522	-0.0428251	0.0324096	0.126078	0.164866	0.056575	0.0044419	0.00259246	0.058209	0.0833381	0.272923	0.17631	0.219271	0.287441	0.265817	0.282533	0.2673	0.28858	0.14916	0.0414019	0.0619128	-0.0970856	-0.0757737	-0.120113	-0.0345706	-0.227866		'J041'	0.258544	0.310752	0.363712	0.290781	0.186364	0.205324
'L001'	0.494758	0.243689	0.13499	0.136708	0.17376	0.117845	0.0992861	0.141066	0.138727	0.166582	0.158736	0.182996	0.172392	0.156016	0.221066	0.198998	0.235236	0.244771	0.274165	0.261248	0.24291	0.168309	0.2077	0.159871	0.139656	0.107359	0.0954115	0.0472018	0.0454507	0.0531438	0.0960918	0.0754064	0.0601359	0.103533	0.0855339	0.10449	0.0839684	0.0791131	0.0612515	0.0308986	-0.160835		'L001'	0.0493523	-0.194726	-0.0616137	0.0139553	0.000995267	0.0178216
'L002'	-0.0629125	0.365309	0.0041676	0.0613819	0.0931664	0.11905	0.085276	-0.0103373	0.0628368	0.185517	0.26124	0.209387	0.17078	0.15821	0.153351	0.180455	0.185337	0.230924	0.15732	0.124018	0.141687	0.179453	0.173914	0.177123	0.14298	0.137433	0.0137638	0.0133874	0.0345965	0.000810604	0.0522347	0.157945	0.110772	0.153288	0.186168	0.284018	0.310528	0.346426	0.154497	0.270192	0.155797		'L002'	-0.0970217	-0.124199	-0.045788	-0.0667823	-0.124131	-0.0612642
'L003'	0.284397	0.605294	0.529087	0.485268	0.384235	0.318963	0.169469	0.180702	0.173347	0.126896	0.107954	0.126081	0.233026	0.284148	0.31781	0.339665	0.30781	0.303163	0.325767	0.291773	0.193022	0.114427	0.152538	0.191066	0.126835	0.155093	0.166348	0.123983	0.0788625	0.111378	0.116527	0.0372813	-0.0201735	-0.0368695	-0.0742108	-0.0749021	-0.0664663	-0.00487983	-0.0973546	0.0715888	0.105598		'L003'	-0.476621	-0.243797	-0.121319	-0.0514214	-0.0669114	-0.0231355
'L004'	0.3119	0.455512	0.390128	0.383124	0.428935	0.492928	0.441956	0.460949	0.488262	0.419891	0.387827	0.41535	0.351473	0.32907	0.243893	0.267237	0.200258	0.18249	0.198199	0.244259	0.125086	0.0889832	0.0270674	0.0408316	0.0423461	0.0138439	0.024013	0.0136684	-0.0623393	-0.0229331	0.0221874	0.0786223	0.0575371	-0.0129586	-3.13859e-05	0.000899141	-0.011472	0.027688	-0.0480079	0.0241896	-0.249139		'L004'	0.0805475	-0.186879	-0.130584	-0.0364822	-0.0027453	0.00573937
'L005'	-0.00830774	-0.0464799	-0.072446	-0.0901934	-0.106448	-0.118614	-0.0834852	-0.0327837	-0.00276571	-0.0226286	-0.055908	-0.0742202	-0.0702277	-0.0312255	0.0144161	0.0694963	0.121731	0.157488	0.165087	0.146615	0.109885	0.0649012	0.0344349	0.0322907	0.0485774	0.0514947	0.01927	-0.0382113	-0.118632	-0.235273	-0.361195	-0.422359	-0.400428	-0.308795	-0.207453	-0.0909097	0.0475855	0.114325	0.160276	0.198431	0.231271		'L005'	-0.725793	-0.158957	-0.0100532	0.0209982	-0.149858	-0.0831192
'L006'	0.602139	0.470998	0.319859	0.395734	0.30361	0.232446	0.16891	0.14439	0.185925	0.160352	0.191423	0.196391	0.207832	0.26958	0.268545	0.323056	0.30684	0.305393	0.314958	0.211126	0.129383	0.154866	0.100571	0.166123	0.116796	0.122941	0.073086	-0.0181357	0.00157596	0.0291842	0.00522849	-0.0405981	-0.0675955	-0.0692169	-0.100275	-0.082032	0.0129825	-0.0191506	0.0264479	-0.0397438	0.266506		'L006'	0.0581652	-0.226711	-0.178946	-0.228532	-0.249692	-0.30472
'L007'	0.746182	0.455704	0.461761	0.387592	0.33217	0.227875	0.281464	0.275221	0.193062	0.141681	0.16925	0.151198	0.114642	0.229545	0.218939	0.192246	0.0917063	0.172482	0.173141	0.117554	0.0952712	0.141956	0.0446681	0.0514758	0.00133963	-0.0480517	-0.0944848	-0.172137	-0.125306	-0.0947769	-0.0426156	-0.105486	-0.0413823	-0.0640482	0.048018	0.0318769	0.0720986	0.023354	-0.0532431	-0.0503814	-0.205918		'L007'	-0.304789	-0.00050245	-0.00450577	-0.0319538	-0.119594	-0.145881
'L008'	0.0117739	-0.0179539	0.04079	0.15744	0.106782	0.126758	0.0948213	0.186875	0.114408	0.213887	0.270677	0.182921	0.25038	0.338212	0.403879	0.432244	0.430236	0.544483	0.503717	0.392258	0.348033	0.337276	0.28638	0.254634	0.270038	0.169671	0.0825163	0.0309753	0.0604762	0.071261	0.0613818	0.00768415	-0.0243082	-0.0103274	-0.0608018	-0.153516	-0.0891188	-0.0547024	-0.102486	-0.305291	0.576339		'L008'	0.226489	0.379168	0.142377	0.0716454	-0.0311907	-0.0735298
'L009'	0.167199	0.356623	0.282529	0.261103	0.238145	0.276709	0.270241	0.238476	0.316954	0.325192	0.36868	0.366118	0.412941	0.388491	0.359694	0.356365	0.358578	0.295977	0.296989	0.222811	0.250227	0.1623	0.121853	0.0729082	-0.0100152	-0.0853121	-0.188596	-0.239663	-0.273712	-0.319893	-0.319275	-0.316929	-0.341226	-0.280842	-0.262648	-0.21203	-0.209781	-0.21836	-0.183351	-0.201087	-0.260701		'L009'	-0.293311	-0.17482	-0.186051	-0.144989	-0.150023	-0.140607
'L010'	0.0708339	0.410946	0.479443	0.439915	0.640922	0.629554	0.503572	0.467567	0.472944	0.454284	0.506419	0.483505	0.366406	0.307372	0.388563	0.489883	0.582367	0.538532	0.499834	0.430575	0.451318	0.439634	0.308904	0.232884	0.0627457	-0.0511151	-0.10577	-0.184141	-0.221141	-0.323294	-0.397008	-0.431009	-0.424079	-0.36554	-0.390264	-0.358653	-0.324092	-0.310425	-0.205104	-0.282556	-0.0576439		'L010'	0.0652508	0.214412	0.149518	0.179699	0.119304	0.131218
'L011'	0.413995	0.172222	0.170546	0.211401	0.136654	0.146368	0.164535	0.189495	0.238313	0.183846	0.18825	0.189987	0.271748	0.326525	0.3016	0.40092	0.367666	0.338544	0.370654	0.328601	0.300727	0.260121	0.131332	0.0791639	-0.016423	-0.0547465	-0.0866118	-0.143277	-0.156611	-0.198441	-0.203639	-0.172569	-0.181125	-0.228264	-0.233086	-0.228947	-0.254854	-0.264315	-0.307484	-0.263927	-0.459645		'L011'	-0.215742	-0.0236584	-0.118828	-0.114209	-0.0750943	-0.0661016
'L012'	0.92059	0.484973	0.455617	0.363469	0.341224	0.240743	0.225902	0.23334	0.193139	0.169116	0.249008	0.286334	0.362549	0.367216	0.442225	0.46492	0.490212	0.533866	0.509373	0.390693	0.355979	0.299734	0.208413	0.11212	0.115836	0.0525336	0.00452813	-0.0232893	0.0248781	-0.0205681	-0.00359038	0.00939233	0.0423336	0.0563498	0.0465321	0.0818903	0.17512	0.230139	0.282949	0.30858	0.496142		'L012'	-0.268989	-0.137358	-0.0927492	-0.0358897	-0.105748	-0.0775496
'L014'	0.452928	0.00743238	0.210673	0.160219	0.183009	0.179953	0.319114	0.353303	0.233712	0.238357	0.310091	0.31525	0.314328	0.307169	0.33945	0.266949	0.296073	0.396324	0.393948	0.383671	0.349072	0.391829	0.398569	0.302315	0.296697	0.225975	0.149592	0.113079	0.0897272	0.141067	0.0988379	0.0957124	0.0898129	0.0919817	0.151702	0.176989	0.0891695	0.0277582	-0.0591564	-0.0281587	-0.952808		'L014'	0.151057	0.0629553	-0.0301779	-0.118427	-0.19213	-0.260301
'L015'	0.445933	0.324522	0.371845	0.311549	0.20971	0.156788	0.141874	0.13002	0.135079	0.0766967	0.0621422	0.0399616	0.128391	0.162334	0.186896	0.242703	0.260391	0.341093	0.328393	0.275485	0.262468	0.23591	0.216887	0.18039	0.120995	0.134898	0.080343	0.0664013	0.15184	0.121595	0.0667724	0.0954155	0.0799918	0.0350684	-0.0024276	-0.103894	-0.0893125	-0.0997475	-0.172057	-0.134102	-0.0290992		'L015'	-0.231563	0.0250131	0.0543064	0.000159518	-0.0896634	-0.0966655
'M011'	-0.445614	-0.223689	-0.214081	-0.0187507	0.0668884	0.168139	0.213098	0.271001	0.359189	0.419706	0.405315	0.428509	0.394843	0.362335	0.316632	0.269257	0.274055	0.237978	0.243714	0.28589	0.273699	0.251035	0.267266	0.318955	0.319125	0.282247	0.238081	0.27955	0.199359	0.18391	0.180569	0.159814	0.112152	0.084096	0.156689	0.120073	0.0481286	0.00081159	0.0285492	0.013457	0.0541068		'M011'	0.272274	0.282434	0.0221735	-0.00356499	-0.0641541	-0.13591
'M014'	-0.402906	-0.195046	-0.0174957	0.125242	0.242175	0.375547	0.384143	0.364536	0.281431	0.352044	0.392274	0.426244	0.461289	0.408784	0.310163	0.167964	0.0303988	-0.104484	-0.250684	-0.411676	-0.570473	-0.663772	-0.656902	-0.532793	-0.365123	-0.13532	0.0488612	0.135514	0.0908619	0.00677239	-0.0541024	-0.105593	-0.164265	-0.19522	-0.19187	-0.168529	-0.184848	-0.204119	-0.222567	-0.239091	-0.254082		'M014'	-0.616839	-0.45423	-0.310277	-0.184346	-0.0815868	-0.125167
'M015'	0.192209	0.166142	0.184518	0.241248	0.16629	0.0873204	0.0990769	0.122438	0.185172	0.143237	0.196071	0.110777	0.176624	0.165529	0.315517	0.341417	0.410931	0.404269	0.347221	0.302536	0.315651	0.252519	0.302219	0.142192	0.0802899	-0.0400125	-0.0603366	0.131502	0.12591	0.0932302	0.124386	0.128733	0.171639	0.14305	0.168492	0.150053	-0.0533525	-0.0465149	-0.164979	-0.145794	-0.563869		'M015'	-0.625371	-0.268891	-0.256547	-0.258023	-0.265731	-0.169505
'M016'	0.191871	0.0822245	0.385327	0.480892	0.383317	0.388704	0.359832	0.395769	0.342616	0.47096	0.343771	0.265471	0.299411	0.244103	0.146559	0.211745	0.127495	0.127157	0.0127623	0.168288	0.0797352	0.0127973	0.0934053	0.177756	0.13725	0.257576	0.235366	0.105727	0.0226596	0.0883194	0.0771896	0.0864227	0.0801465	0.0423	0.0449568	0.0684128	0.0398614	0.046066	0.0650407	0.126968	-0.39386		'M016'	0.016303	0.0205047	0.0304427	0.0466499	0.0636517	0.118775
'M017'	-0.55676	-0.404796	-0.269967	-0.149385	-0.0314165	0.0950743	0.121939	0.0947157	0.080343	0.162761	0.237877	0.259445	0.269938	0.280982	0.254326	0.210287	0.186183	0.229927	0.281327	0.334895	0.375659	0.382531	0.369575	0.376733	0.331978	0.232255	0.120123	0.0495418	-0.00950867	-0.0332148	0.00969993	0.120048	0.225294	0.281949	0.29526	0.288077	0.277628	0.297508	0.311987	0.337981	0.377531		'M017'	0.114292	-0.0763649	0.195676	0.0778692	0.13646	0.118051
'M020'	0.14075	-0.0263196	0.0783034	0.117352	0.0736631	0.105492	0.181826	0.228708	0.195461	0.246808	0.256396	0.274533	0.303453	0.257883	0.205813	0.230003	0.17582	0.231892	0.232258	0.293209	0.294302	0.287602	0.312186	0.331822	0.193845	0.185629	0.155382	0.179462	0.134659	0.104811	0.206875	0.234895	0.328923	0.452396	0.588481	0.514686	0.500128	0.562162	0.582353	0.466675	0.593051		'M020'	-0.38289	-0.420231	-0.343886	-0.177988	-0.149006	-0.125746
'M024'	0.524797	0.562071	0.444789	0.395924	0.432582	0.433679	0.446964	0.265444	0.144114	0.160125	0.113577	0.150262	0.0648398	0.0474903	-0.0284093	0.0481736	0.0671492	0.128838	0.14355	0.189705	0.120902	0.223804	0.256171	0.361266	0.231865	0.304875	0.357926	0.338877	0.257582	0.301637	0.29262	0.21596	0.156114	0.255302	0.192286	0.144703	0.244853	0.326273	0.328152	0.332702	0.965929		'M024'	-0.138538	-0.288636	-0.0443336	-0.139214	-0.0815135	-0.144359
'M025'	0.390109	0.0701079	0.158907	0.204278	0.287378	0.282212	0.349856	0.39989	0.400824	0.374355	0.422721	0.352784	0.268954	0.350823	0.359762	0.299714	0.304723	0.357479	0.386424	0.334543	0.331148	0.311301	0.250439	0.175323	0.192631	0.139012	0.0760576	0.0345687	0.0754533	0.0562361	0.12671	0.0893287	0.152908	0.121674	0.127537	0.136562	0.102996	0.112595	0.0155828	-0.0256313	-0.260797		'M025'	-0.29148	-0.253183	-0.152489	-0.158723	-0.08547	-0.0749038
'M026'	-0.0252719	-0.0691688	-0.0935839	-0.101919	-0.0940632	-0.0470279	0.106211	0.223718	0.297684	0.280772	0.141727	0.0167616	-0.0874773	-0.18368	-0.21144	-0.154312	-0.0574089	0.00146702	0.0613163	0.117484	0.1654	0.190778	0.217914	0.237456	0.252197	0.293853	0.311347	0.247028	0.153757	0.159356	0.240882	0.293262	0.358632	0.433218	0.400767	0.308874	0.263244	0.214859	0.158032	0.0966187	0.038014		'M026'	-0.15639	-0.131737	-0.102385	-0.0757276	-0.0475918	0.000992356
'M027'	-0.108723	0.173079	0.22087	0.238246	0.105432	0.131341	0.13069	-0.0158587	-0.0912512	-0.0914477	-0.124986	-0.00846472	0.0695893	0.198559	0.21317	0.267959	0.362322	0.431218	0.412556	0.273782	0.289884	0.334742	0.267173	0.344283	0.265524	0.314455	0.320312	0.344547	0.390133	0.354627	0.294853	0.293846	0.204431	0.221212	0.160806	0.11085	0.0893503	0.0724649	0.0228625	0.0457789	0.0322757		'M027'	-0.7203	-0.352376	-0.270255	-0.388294	-0.385538	-0.32567
'M028'	0.161149	0.25963	0.321877	0.238986	0.448146	0.512826	0.556661	0.446839	0.37441	0.320482	0.344265	0.432683	0.355481	0.189108	0.0502777	0.111567	0.0408324	0.020822	0.0398832	0.0431529	0.0187161	0.0176833	0.0108077	0.068448	-0.00594875	0.0606862	0.0772751	0.0620816	-0.0342955	-0.152898	-0.151682	-0.143761	-0.160756	-0.0932712	-0.112383	-0.154495	-0.109013	0.0101257	-0.0216834	-0.116956	0.303009		'M028'	0.32606	0.00211121	-0.134715	-0.119791	-0.0323795	-0.129785
'M029'	0.117787	0.0964413	0.0784873	0.0704906	0.070876	0.0449616	0.0564488	0.15486	0.35731	0.499306	0.461559	0.275555	0.0467147	-0.176817	-0.36181	-0.382968	-0.17664	0.123138	0.373448	0.482796	0.425036	0.257094	0.0121177	-0.223773	-0.341222	-0.261274	-0.264446	-0.365301	-0.40794	-0.406334	-0.436432	-0.465173	-0.412534	-0.23419	-0.00941748	0.0887923	0.1174	0.173706	0.257923	0.334203	0.399348		'M029'	-0.535205	-0.389158	-0.231677	-0.0705476	0.0572825	0.0372826
'M031'	0.729135	0.673459	0.617147	0.567951	0.523966	0.431451	0.343386	0.32714	0.352316	0.33495	0.280483	0.205271	0.126015	0.0236965	-0.0589775	-0.114739	-0.158453	-0.174656	-0.129979	-0.0527855	0.0436221	0.186604	0.330372	0.397626	0.402458	0.444094	0.471557	0.44813	0.379308	0.330238	0.271329	0.194292	0.348715	0.388473	0.497676	0.497963	0.386618	0.308217	0.206665	0.080366	-0.0603216		'M031'	-0.845326	-0.767022	-0.68541	-0.605453	-0.526756	-0.410119
'M032'	0.182946	0.156313	0.125331	0.192881	0.191174	0.184827	0.193341	0.169369	0.184984	0.180425	0.172495	0.161948	0.15911	0.206652	0.243217	0.259155	0.296449	0.292674	0.333789	0.279653	0.269265	0.283604	0.188002	0.143838	0.101403	0.0589076	0.0524798	-0.0173753	0.0159879	0.0218206	-0.0267818	-0.00814789	-0.0160822	0.0115469	-0.0042455	-0.0325098	-0.0219158	-0.0752165	-0.0596319	-0.107327	-0.123918		'M032'	-0.0688482	-0.142837	-0.239605	-0.212197	-0.204111	-0.249763
'M033'	0.254144	0.170677	0.396954	0.50056	0.405976	0.470488	0.471162	0.475959	0.566754	0.512526	0.463719	0.488719	0.468699	0.566605	0.475377	0.525626	0.503191	0.479912	0.386429	0.278963	0.154076	0.000172351	-0.0647356	-0.0962505	-0.18684	-0.138083	-0.308447	-0.326576	-0.27516	-0.197067	-0.0589288	-0.0684623	0.0224418	0.0366172	-0.0289185	-0.0596692	-0.00183776	-0.0565492	-0.0869619	-0.279681	-0.145232		'M033'	-0.0806224	-0.229998	-0.399842	-0.149224	-0.0883448	-0.119448
'M035'	0.603356	0.273738	0.175517	0.142437	0.077208	-0.00494352	0.00782651	-0.000813909	-0.0477512	-0.00111472	0.030069	0.0195068	0.0737024	0.0939548	0.233885	0.214435	0.346949	0.335045	0.292909	0.236766	0.250379	0.248588	0.270216	0.132664	0.168343	0.0433317	0.0974045	0.18559	0.211195	0.130571	0.0853473	0.00794953	0.0179259	-0.107022	-0.0790865	-0.111989	-0.148375	-0.108929	-0.0410567	0.157907	0.318733		'M035'	-0.243653	-0.036167	-0.0456119	-0.116139	-0.116902	-0.0751686
'M036'	0.447	0.399294	0.210448	0.339656	0.416954	0.378972	0.539572	0.412637	0.52421	0.595019	0.655345	0.492527	0.26245	0.322512	0.446685	0.366991	0.500074	0.372779	0.271622	0.24907	0.249545	0.313563	0.301041	0.100843	0.00142759	-0.158395	-0.105513	-0.119891	-0.177302	-0.188705	-0.214227	-0.272237	-0.273979	-0.260384	-0.290857	-0.302168	-0.348007	-0.388137	-0.4547	-0.406008	-0.6617		'M036'	-0.0832193	0.00804425	-0.127854	-0.10228	-0.0781937	-0.0417959
'M037'	-0.0921913	0.0908368	0.564763	0.604086	0.557859	0.642307	0.679737	0.771542	0.799369	0.597258	0.482347	0.51724	0.635616	0.652387	0.593532	0.605667	0.503658	0.437304	0.413154	0.34691	0.239452	0.0636554	-0.0169027	-0.0306424	-0.0394796	-0.11226	-0.167279	-0.226308	-0.196874	-0.194705	-0.175462	-0.127335	-0.117905	-0.164479	-0.156708	-0.135344	-0.127355	-0.0788444	-0.171903	-0.346991	-0.414045		'M037'	-0.303785	-0.117075	-0.184727	-0.0573545	-0.0508149	-0.00717681
'M038'	0.191756	0.2291	0.194938	0.217661	0.177168	0.18703	0.278978	0.209258	0.181445	0.213134	0.226445	0.144675	0.201403	0.19169	0.109373	0.0510206	0.0127018	0.0354792	0.0250588	0.00131772	-0.0156828	-0.0547559	-0.0393804	-0.00548379	-0.0496292	-0.0263479	-0.0976258	-0.128409	-0.111087	-0.0810832	-0.165771	-0.17459	-0.144492	-0.149991	-0.0873915	-0.04763	-0.0317923	-0.0397422	0.0565248	0.109304	0.126645		'M038'	-0.0069528	-0.223142	-0.1396	-0.135527	-0.0932215	-0.103601
'M039'	0.0982309	0.191008	0.281681	0.363262	0.42184	0.431618	0.29129	0.211011	0.131247	-0.00670787	-0.0687366	0.049418	0.165969	0.211117	0.216014	0.234522	0.259527	0.272349	0.322195	0.369934	0.345271	0.291332	0.233871	0.179749	0.125657	0.0813582	0.0318926	-0.0334881	-0.114806	-0.178609	-0.159235	-0.0674805	0.0427823	0.122378	0.172649	0.180719	0.153708	0.213219	0.284978	0.364911	0.462147		'M039'	-0.242437	0.0437174	-0.0259316	0.120043	0.0258127	0.0284152
'M040'	0.256744	0.247391	0.245591	0.251534	0.26842	0.309826	0.345666	0.354118	0.366386	0.371127	0.352437	0.332685	0.315359	0.323857	0.347157	0.336295	0.277683	0.213298	0.220395	0.301369	0.379901	0.407141	0.418662	0.466047	0.474938	0.387783	0.257433	0.178556	0.121356	0.0648621	0.0485041	0.0870179	0.132703	0.131657	0.118284	0.0893108	0.0197307	-0.0338078	-0.0783069	-0.108029	-0.126971		'M040'	0.0150287	0.0134666	-0.0418915	0.0092354	0.015823	0.0143969
'S015'	0.0164885	0.0247723	0.0836356	0.130912	0.201842	0.198918	0.186556	0.225859	0.22372	0.178586	0.197814	0.129173	-0.0177352	-0.0232536	-0.0707155	-0.0338218	-0.109303	-0.10446	-0.105708	-0.108555	-0.0579905	-0.0407419	-0.0849929	-0.028067	-0.104252	-0.0964077	-0.10035	-0.0867324	-0.12849	-0.207396	-0.120836	-0.0539065	-0.0677416	-0.0576634	-0.00175503	0.0217868	0.0262302	0.119871	0.0344705	0.142163	0.173032		'S015'	-0.373472	-0.047788	-0.0404825	-0.0878135	-0.132752	-0.0904043
'S016'	-0.0687112	0.110855	0.128179	0.363665	0.329944	0.398275	0.404366	0.383287	0.343677	0.392493	0.194934	0.192875	0.134822	0.112968	0.0701047	0.030301	0.0140357	-0.0725573	-0.101475	-0.107822	-0.085583	-0.14267	-0.175719	-0.209171	-0.153177	-0.0116627	0.0573582	0.0182295	0.0103596	-0.0540491	0.0703123	0.0291715	0.0152939	-0.0274083	-0.268962	-0.291488	-0.267734	-0.287189	-0.330553	-0.369396	-0.112738		'S016'	-0.592161	-0.345167	-0.345566	-0.0147215	-0.0192115	0.0547921
'S017'	0.599506	0.217276	0.255445	0.237916	0.333835	0.35538	0.313146	0.412039	0.404718	0.384064	0.481728	0.483831	0.48933	0.387462	0.645904	0.687583	0.96427	0.910282	0.95482	0.85351	0.776642	0.737545	0.713551	0.411964	0.359796	0.0162454	0.0395186	0.0226603	0.0421145	0.0938109	0.0876383	0.16225	0.119568	0.22021	0.193126	0.237211	0.205599	0.218221	0.201526	0.0807463	0.00818402		'S017'	0.0951891	-0.0108482	-0.121753	-0.122873	-0.123742	-0.173744
'S018'	0.371378	0.460132	0.363297	0.397462	0.435422	0.476928	0.447712	0.424428	0.417744	0.44619	0.413117	0.387092	0.32934	0.355767	0.427957	0.41086	0.552844	0.610894	0.512673	0.502167	0.489376	0.414478	0.381964	0.182405	0.175639	0.00962341	-0.0657372	-0.0202348	-0.0375347	-0.105902	-0.106015	-0.131421	-0.10211	-0.159668	-0.256286	-0.209489	-0.25768	-0.253186	-0.286113	-0.326643	-0.33669		'S018'	-0.231578	-0.201514	-0.33678	-0.34637	-0.248871	-0.199575
'S019'	0.487053	0.645346	0.466121	0.515364	0.449879	0.488205	0.40247	0.388464	0.427829	0.467474	0.359756	0.370447	0.364387	0.367437	0.332901	0.327571	0.345085	0.261098	0.165059	0.118538	0.100856	0.0614248	0.0153142	-0.0613488	-0.075979	-0.122469	-0.120249	-0.13514	-0.178251	-0.179544	-0.209095	-0.191216	-0.193565	-0.216541	-0.244668	-0.232185	-0.227875	-0.211016	-0.203293	-0.209292	-0.296533		'S019'	-0.184746	-0.383642	-0.350662	-0.33572	-0.358853	-0.349011
'S020'	0.0457507	0.129297	0.163146	0.164125	0.16496	0.223243	0.206586	0.218348	0.2108	0.158212	0.168844	0.15913	0.154572	0.112418	0.0855477	0.0981235	0.0945771	0.145569	0.17024	0.166675	0.147453	0.187753	0.188259	0.1271	0.0792768	0.0185543	-0.0408702	-0.0849759	-0.112875	-0.13984	-0.17873	-0.165482	-0.130499	-0.0904737	-0.0520814	-0.0228093	-0.0368983	0.00362338	-0.00529289	-0.0333505	-0.358356		'S020'	-0.203072	-0.14223	-0.087669	-0.120216	-0.11692	-0.104161
'S021'	0.399548	0.351232	0.264839	0.35761	0.275892	0.294149	0.233341	0.258182	0.278146	0.287045	0.254815	0.19274	0.182591	0.227715	0.242495	0.327837	0.351919	0.337033	0.305269	0.313328	0.268214	0.246493	0.225898	0.139363	0.0858483	-0.00162768	-0.0180101	-0.0102264	-0.0197886	0.016213	0.0648854	0.0553948	0.0987854	0.0884997	0.0772753	0.0255726	0.0511762	0.0322571	-0.00810624	-0.131093	0.0825618		'S021'	0.0916623	-0.124452	-0.0848411	-0.114711	-0.112739	-0.136793
'S022'	0.435506	0.508536	0.404267	0.407196	0.36378	0.355756	0.311669	0.335658	0.309946	0.329485	0.344085	0.304231	0.317264	0.343207	0.30663	0.345609	0.268771	0.306169	0.311833	0.2391	0.266138	0.268475	0.249102	0.242894	0.16898	0.207231	0.221894	0.168942	0.178052	0.175257	0.149085	0.0786269	0.0739997	0.153603	0.10145	0.0936552	0.120672	0.119817	0.217454	0.188366	0.253082		'S022'	-0.15759	0.0398592	-0.115746	-0.180259	-0.176581	-0.178359
'S023'	0.0231803	0.159541	0.181232	0.270349	0.255462	0.306641	0.294188	0.320921	0.328608	0.340587	0.327168	0.329105	0.338729	0.319556	0.270612	0.304362	0.266656	0.233747	0.228736	0.1955	0.1607	0.172326	0.150665	0.123324	0.0336805	0.0285972	0.0303093	0.000538166	-0.0271958	-0.0590065	-0.121919	-0.186233	-0.166311	-0.149223	-0.182772	-0.231393	-0.254614	-0.289464	-0.222331	-0.313421	-0.199906		'S023'	-0.0248938	-0.0918416	-0.0215358	-0.0516708	-0.0912903	-0.0860412
'S024'	0.0751506	0.105915	0.0712275	0.0320949	0.0148499	0.0511698	0.0704128	0.0639357	0.128498	0.0787666	0.168341	0.203428	0.217178	0.236736	0.295934	0.314363	0.411084	0.398453	0.453044	0.359657	0.30496	0.274716	0.258004	0.155031	0.119128	0.013037	-0.0216931	-0.0628943	-0.0648987	-0.0880222	-0.0864313	-0.0455527	-0.104944	-0.138723	-0.147973	-0.149472	-0.172608	-0.14072	-0.230684	-0.152947	-0.386001		'S024'	-0.117918	-0.0842223	-0.124586	-0.152133	-0.201621	-0.162619
'S025'	0.129738	0.00315341	0.146908	0.128547	0.113904	0.100341	0.170667	0.171069	0.164953	0.102975	0.0670962	0.106803	0.201121	0.219149	0.285481	0.266255	0.327894	0.353419	0.39036	0.392372	0.33251	0.292085	0.274005	0.198454	0.225999	0.204957	0.201	0.1391	0.190136	0.189995	0.0987111	0.020563	0.0481122	0.0296256	-0.0278619	-0.0582213	0.00158194	-0.0175615	0.158421	0.081534	0.338744		'S025'	-0.322158	-0.177203	-0.112568	-0.135998	-0.082799	-0.087432
'S026'	0.5535	0.281908	0.232551	0.221472	0.184846	0.110776	0.141733	0.192287	0.188794	0.246112	0.24486	0.246011	0.279369	0.272612	0.329849	0.323687	0.30712	0.31468	0.270112	0.239296	0.211961	0.128138	0.126091	0.0660005	-0.0111109	-0.0862378	-0.164321	-0.169335	-0.182564	-0.174276	-0.135605	-0.120722	-0.128351	-0.114472	-0.112936	-0.105108	-0.0971282	-0.098995	-0.150968	-0.132515	0.0935408		'S026'	-0.3564	-0.214042	-0.122608	-0.109794	-0.0997367	-0.0586017
'S027'	0.260761	0.209061	0.158008	0.106599	0.0599686	0.0421173	0.0413698	-0.0154136	-0.0782045	-0.101837	-0.0818909	-0.0423772	0.0253493	0.151817	0.290629	0.370872	0.431696	0.447269	0.411626	0.327522	0.261521	0.245188	0.257484	0.225279	0.169476	0.103638	0.0350847	-0.0431861	-0.0796992	-0.0507473	0.0290971	0.0847654	0.0926078	0.0528422	-0.0151742	-0.0801002	-0.0974444	-0.0556737	-0.0102585	0.0465224	0.111072		'S027'	-0.138332	-0.288311	-0.207101	-0.242536	-0.230811	-0.152616
'S028'	0.449758	0.490628	0.403467	0.321559	0.269319	0.255388	0.273456	0.246727	0.261098	0.282478	0.311564	0.295578	0.237057	0.288593	0.241389	0.232486	0.181505	0.171141	0.116296	0.116542	0.139396	0.20188	0.242508	0.315267	0.284092	0.323132	0.312121	0.306499	0.291322	0.244004	0.265303	0.165273	0.122706	0.0702981	0.0576533	0.100158	0.106566	0.137455	0.126532	0.235984	0.139825		'S028'	-0.380469	-0.18615	-0.20394	-0.182039	-0.163503	-0.161054
'S029'	-0.108765	-0.0034287	0.0269811	0.0693527	0.116869	0.129931	0.234476	0.268118	0.311285	0.35071	0.356329	0.388613	0.437636	0.473648	0.516222	0.45827	0.444009	0.449833	0.430726	0.381402	0.303695	0.181565	0.0949178	0.0927005	-0.0460924	-0.073981	-0.0801368	-0.120323	-0.0649326	-0.0737318	-0.0480413	-0.00298293	-0.093327	0.0645736	0.112139	0.0887081	0.104113	0.13847	0.175973	0.282899	0.306091		'S029'	0.0133469	0.045468	-0.10356	-0.0746602	-0.152714	-0.180275
'S030'	-0.130716	0.0279736	0.173607	0.211332	0.212159	0.279403	0.281032	0.270046	0.264979	0.254273	0.201311	0.241702	0.279079	0.265493	0.259369	0.304255	0.344536	0.34848	0.340645	0.266148	0.230865	0.16591	0.178526	0.143575	0.077801	-0.00105938	-0.0666085	-0.121246	-0.16176	-0.146866	-0.144709	-0.134402	-0.136302	-0.0983614	-0.0846285	-0.11003	-0.0589886	0.0270775	-0.0191594	-0.136856	-0.0226175		'S030'	-0.0237289	0.163932	-0.0808128	-0.135833	-0.176207	-0.136664
'S033'	0.748449	0.465531	0.463819	0.350932	0.355248	0.291163	0.292288	0.234595	0.201735	0.162266	0.22182	0.248558	0.228342	0.184189	0.202316	0.182676	0.230274	0.243019	0.258518	0.241748	0.201346	0.212747	0.209547	0.16365	0.172562	0.165042	0.163566	0.140797	0.114088	0.117502	0.0896822	0.0661353	0.0646656	0.0623359	0.0186043	-0.00831376	-0.0059816	-0.0348135	-0.00331611	-0.0133943	0.0417847		'S033'	-0.137381	-0.209353	-0.182122	-0.234472	-0.201835	-0.223482
'S034'	0.252454	0.366665	0.34933	0.317242	0.331215	0.359607	0.331573	0.328306	0.34486	0.34922	0.37805	0.439981	0.500222	0.517644	0.49563	0.500506	0.49121	0.516633	0.512034	0.463637	0.380128	0.310793	0.237742	0.254467	0.246766	0.216705	0.160152	0.0975712	0.0784613	0.0813299	0.0855512	0.0772801	0.0321895	0.00934027	0.00437322	0.0317395	0.0593768	0.0824035	0.0871084	0.146574	0.111333		'S034'	-0.0849536	-0.0190506	-0.104285	-0.182866	-0.202856	-0.231958
'S035'	0.814896	0.359144	0.356328	0.317064	0.382537	0.370899	0.410672	0.43212	0.40401	0.473934	0.47206	0.527286	0.525708	0.470745	0.441342	0.446234	0.445383	0.423936	0.35997	0.381557	0.320768	0.249403	0.272893	0.244115	0.207752	0.169395	0.146569	0.110783	0.0305872	0.0175039	-0.0161748	-0.0224217	-0.0586755	-0.0961982	-0.135393	-0.119612	-0.0986434	-0.0876333	-0.107548	-0.0457908	0.218455		'S035'	-0.115762	-0.14343	-0.0966735	-0.0968055	-0.104504	-0.109953
'S036'	0.236734	0.0725851	0.143803	0.18157	0.188171	0.180873	0.21501	0.211619	0.235245	0.243779	0.21719	0.264935	0.271419	0.26092	0.221855	0.229922	0.205652	0.154436	0.0842819	0.0315853	-0.0455587	-0.107325	-0.130487	-0.13458	-0.207544	-0.20864	-0.221657	-0.253503	-0.25963	-0.263916	-0.261704	-0.253754	-0.272222	-0.262159	-0.266994	-0.269931	-0.251113	-0.248586	-0.290725	-0.26546	-0.285009		'S036'	-0.14945	-0.148533	-0.0848695	-0.123754	-0.0549598	-0.0307659
'S037'	0.362542	0.028902	0.201235	0.172748	0.154362	0.106813	0.179617	0.214542	0.139965	0.104991	0.0644629	0.049159	0.0237504	0.0593266	0.0693047	0.0472637	0.0181499	0.0431075	-0.00705686	0.017553	0.0127557	-0.0140142	-0.0792249	-0.093312	-0.151441	-0.179763	-0.181123	-0.117893	-0.0649884	-0.116221	-0.0773202	-0.0389185	-0.0484089	-0.00949784	-0.0161752	-0.0380358	-0.0692178	-0.0738431	-0.131265	-0.168166	0.0104562		'S037'	-0.236009	-0.217847	-0.158078	-0.173451	-0.109877	-0.0821051
'S038'	0.442737	0.40661	0.301957	0.355331	0.362953	0.320962	0.324732	0.282956	0.252397	0.323445	0.27395	0.202909	0.164934	0.186464	0.21977	0.200301	0.2306	0.242411	0.185218	0.163433	0.197493	0.182545	0.152852	0.113956	0.086331	0.0615743	0.0242294	0.0181486	-0.00281302	0.00286408	-0.0152602	-0.0490613	-0.0195308	-0.0196493	-0.0754092	-0.106681	-0.104033	-0.114561	-0.112817	-0.254206	-0.0888215		'S038'	-0.386076	-0.142286	-0.275946	-0.270539	-0.261763	-0.26144
'S039'	0.665211	0.471912	0.464947	0.399069	0.32555	0.327742	0.336822	0.310431	0.269969	0.219583	0.217989	0.231023	0.545201	0.533386	0.546853	0.541053	0.590351	0.621008	0.708866	0.695699	0.648619	0.286068	0.251045	0.142845	0.0807876	-0.0220134	-0.0663956	-0.150779	-0.180942	-0.22725	-0.185613	-0.196436	-0.20209	-0.163646	-0.206138	-0.286313	-0.33277	-0.333739	-0.378613	-0.547354	-0.471052		'S039'	-0.0280285	-0.136157	-0.184362	-0.171897	-0.202569	-0.187484
'S040'	0.128138	-0.025691	0.00254035	0.0534207	-0.0274855	0.056715	0.00618957	0.0510043	0.00788794	-0.000403105	-0.042966	-0.0478015	0.0266953	0.0844996	0.0515809	0.119302	0.166577	0.221216	0.231224	0.269359	0.266869	0.229677	0.226211	0.17194	0.184285	0.0880119	0.00370602	-0.0383373	0.0524645	0.121112	0.12957	0.0979742	0.106774	0.0541943	0.103474	0.144569	0.183713	-0.00529937	-0.00646476	-0.0131113	-0.118774		'S040'	-0.455568	-0.451583	-0.37601	-0.386991	-0.299187	-0.286282
'G071'	0.0137552	0.0699347	0.0868804	0.0950412	0.0389846	0.172907	0.252606	0.252851	0.246072	0.281648	0.271342	0.255367	0.2473	0.28431	0.0652811	0.0505865	-0.0569625	-0.0289455	0.0102886	0.0271492	0.0758281	0.00742194	0.0661334	0.10073	0.00644657	0.101256	0.0966195	0.045815	0.0459129	-0.0215816	0.0471557	-0.0579735	-0.00966504	0.0664925	0.0216404	-0.0677664	-0.0889705	-0.111197	-0.0619325	-0.236009	0.0285999		'G071'	0.101861	-0.0535099	-0.142075	-0.0795056	-0.07458	-0.141662
'G073'	0.281993	0.406827	0.442678	0.417477	0.397849	0.40675	0.339928	0.337759	0.274974	0.262946	0.25586	0.202775	0.198829	0.187827	0.140828	0.192466	0.127895	0.228826	0.160975	0.126808	0.129996	0.129304	0.192557	0.218903	0.225014	0.262119	0.255037	0.255429	0.251816	0.210797	0.172478	0.0633571	0.0290677	0.0637317	0.00602603	-0.0278185	-0.00862121	0.0622142	0.135129	0.059665	0.352546		'G073'	-0.296873	-0.32642	-0.308256	-0.279683	-0.244506	-0.222907
'G076'	0.962529	0.917209	0.626385	0.610555	0.503318	0.41391	0.336935	0.33607	0.325911	0.337397	0.214806	0.260495	0.262022	0.285327	0.342231	0.285199	0.322516	0.310361	0.306602	0.31347	0.241629	0.223274	0.189911	0.132272	0.157441	0.120181	0.105097	0.0758364	0.104894	0.0871515	0.135323	0.0993923	0.0951512	0.0503619	0.0266189	0.00679839	0.0592103	0.0808514	0.0883598	0.088066	0.279537		'G076'	0.563567	0.0495082	-0.0281064	0.0500873	0.00719961	-0.0626873
'G079'	0.257055	0.237291	0.234802	0.296742	0.275001	0.333905	0.369345	0.410524	0.414304	0.450926	0.39605	0.412136	0.418899	0.415094	0.271166	0.307627	0.169869	0.175984	0.0667989	0.0840855	0.0435476	0.0575613	0.0766299	0.11797	0.0632646	0.164544	0.130562	0.173336	0.152261	0.18248	0.168703	0.0783121	0.0889844	0.0626637	-0.00427815	0.0255151	-0.0105335	-0.0745591	-0.0613142	-0.0927218	-0.273194		'G079'	0.100156	-0.10573	-0.122869	-0.17216	-0.19081	-0.211743
'G080'	0.156545	0.299074	0.266194	0.275927	0.263362	0.240287	0.219133	0.204529	0.206389	0.245162	0.236651	0.164389	0.148338	0.138919	0.16771	0.173938	0.161724	0.27827	0.298239	0.249142	0.312961	0.390224	0.427205	0.400037	0.422726	0.405653	0.276929	0.257616	0.322508	0.326564	0.254114	0.233448	0.280117	0.285682	0.315208	0.292719	0.244141	0.224381	0.234196	0.125403	0.105187		'G080'	-0.0555057	-0.236454	-0.104864	-0.168597	-0.189439	-0.224395
'G081'	0.639597	0.279453	0.262333	0.274008	0.232558	0.136223	0.259473	0.193817	0.179998	0.239341	0.225659	0.224175	0.218361	0.251144	0.316016	0.224856	0.308018	0.3329	0.207578	0.223698	0.146476	0.14315	0.108669	0.0463779	0.00707829	-0.00361733	0.00770505	0.0147833	0.00197313	0.0107402	-0.0105548	-0.0352915	-0.0239447	-0.0285265	-0.103387	-0.152234	-0.140221	-0.163655	-0.161744	-0.20014	-0.0895116		'G081'	-0.163004	-0.136025	-0.196665	-0.197792	-0.190961	-0.159593
'G083'	-0.106697	0.0210928	0.0632188	0.033034	0.0677765	0.132783	0.15849	0.103739	0.157667	0.171865	0.208356	0.201969	0.192704	0.191437	0.13973	0.207431	0.223076	0.165035	0.215773	0.197575	0.202625	0.220606	0.310259	0.337917	0.348975	0.413239	0.406148	0.315096	0.29883	0.250654	0.219132	0.0831763	0.0957242	0.0524914	-0.0264952	-0.0565969	-0.0246164	0.0415257	0.109063	-0.0618846	0.151493		'G083'	-0.36518	-0.308392	-0.256081	-0.230201	-0.170464	-0.0961374
'G089'	0.619357	0.310298	0.17696	0.126042	0.129618	0.0198439	0.080352	0.103001	0.157468	0.177857	0.303291	0.292473	0.332107	0.369375	0.386381	0.353894	0.255116	0.26003	0.288142	0.203483	0.223486	0.184867	0.202596	0.27322	0.320571	0.378909	0.305356	0.293635	0.267815	0.282362	0.2575	0.23093	0.20656	0.0711913	0.0188092	0.00964864	-0.0208242	-0.0761562	-0.171717	-0.120428	-0.104575		'G089'	-0.401546	-0.317931	-0.343256	-0.185473	-0.134507	-0.130564
'J043'	0.209404	0.237999	0.182577	0.216675	0.249679	0.222993	0.239979	0.189006	0.159386	0.0935141	0.12554	0.0798694	0.0735472	0.0646436	0.0349165	-0.0286896	-0.0338172	0.0717645	0.184588	0.196667	0.167187	0.11978	0.0956239	0.125608	0.186712	0.223551	0.117938	0.0575229	0.0888648	0.0687425	0.00477501	-0.0160399	0.00419745	-0.0764507	-0.117792	-0.141854	-0.202005	-0.320491	-0.285936	-0.428627	-0.418602		'J043'	0.0276033	-0.0433571	-0.132738	-0.20686	-0.164725	-0.208175
'J044'	-0.198895	-0.285209	0.0946883	0.0906299	0.11729	0.191219	0.255395	0.211359	0.172434	0.0808767	0.0589557	0.0912241	0.0714041	0.185141	0.132929	0.14415	0.231293	0.233694	0.180883	0.168262	0.139634	0.132101	0.121608	0.15662	0.0554982	0.00445669	0.015708	0.209554	0.325315	0.30772	0.254232	0.22906	0.22992	0.400877	0.417768	0.238641	0.104703	0.0251398	-0.04406	-0.527157	-0.102704		'J044'	-0.280274	-0.146144	0.00922324	0.0388562	-0.0437727	0.0449364
'J045'	0.605748	0.301638	0.134585	0.106662	0.140429	0.0780845	0.12505	0.0917527	0.19447	0.208269	0.272373	0.233464	0.219609	0.208774	0.292781	0.26687	0.355221	0.289215	0.301975	0.258182	0.248877	0.232421	0.268423	0.167811	0.113385	-0.00393283	-0.0283713	-0.0575093	-0.0467809	-0.0250611	-0.0689021	-0.0831421	-0.0496715	-0.046668	-0.0225458	-0.0114291	-0.0173973	-0.038742	-0.0438771	-0.0454837	-0.0586234		'J045'	-0.373735	-0.261914	-0.121627	-0.115459	-0.0353766	0.0754256
'J047'	-0.142429	-0.112199	-0.0392052	0.0235577	0.161325	0.179498	0.122768	0.173782	0.166206	0.17239	0.253068	0.204594	0.0548754	0.110233	0.162902	0.184996	0.220387	0.228937	0.240142	0.241359	0.196299	0.141421	0.0796518	-0.0143287	-0.0248531	-0.103454	-0.181339	-0.163963	-0.217093	-0.177075	-0.133951	-0.129826	-0.0642746	-0.0177117	0.0165499	0.0345882	0.0281185	0.016415	0.0603444	-0.012841	0.0755108		'J047'	-0.424004	-0.327891	-0.281285	-0.144451	-0.112692	-0.0739201
'J048'	0.500388	0.281794	0.299281	0.310583	0.299497	0.239403	0.24689	0.228631	0.163928	0.19507	0.185823	0.160809	0.158958	0.222576	0.275508	0.288086	0.333173	0.391582	0.404838	0.488976	0.479028	0.458131	0.358047	0.26899	0.200285	0.156147	0.0959417	0.0486142	-0.0564557	-0.0686134	-0.0739903	-0.101362	-0.0797921	-0.0426351	-0.0143429	0.0218386	0.0218688	0.0306894	0.104221	0.215128	-0.0402024		'J048'	-0.384214	-0.365128	-0.258338	-0.233027	-0.259126	-0.192807
'J049'	0.701149	0.305587	0.0665256	0.17958	0.21565	0.178267	0.239536	0.254794	0.323922	0.432514	0.508844	0.500297	0.465607	0.552144	0.507157	0.413858	0.395273	0.376577	0.244689	0.131634	0.0478607	0.0318136	0.0358035	0.0215821	0.0145542	0.15834	0.189768	0.220019	0.223792	0.263707	0.232315	0.12092	0.0543052	0.00686627	-0.121189	-0.196121	-0.197533	-0.27629	-0.338166	-0.123499	-0.148361		'J049'	-0.0201386	-0.0375339	-0.0194435	-0.068595	-0.0956771	-0.151424
'J050'	0.356269	0.0990446	0.249975	0.242729	0.348637	0.409922	0.443287	0.535081	0.453781	0.497072	0.492372	0.485168	0.329976	0.267608	0.155667	0.0677437	0.0249216	-0.038559	-0.0253629	-0.011801	-0.073808	0.000970533	0.04767	0.0254199	0.00521977	-0.0615221	0.071172	0.120966	0.0557333	0.0902521	0.0455557	0.102495	0.1058	0.0810117	0.145091	0.0168515	-0.0739773	-0.0422083	-0.195907	-0.0982395	0.125714		'J050'	-0.1635	-0.0732762	-0.109036	-0.0144478	-0.00300713	0.0256921
'J051'	0.0780711	0.281957	0.155333	0.176241	0.181967	0.203796	0.149143	0.118867	0.123382	0.0957583	0.134856	0.0794084	0.109921	0.0204121	-0.0166584	0.0367044	0.0120275	0.0490592	0.131781	0.163375	0.133759	0.160747	0.246094	0.180397	0.206941	0.222326	0.202348	0.189486	0.286391	0.325752	0.28801	0.198695	0.264579	0.232817	0.274375	0.337162	0.298396	0.161642	0.278191	0.39154	0.0323311		'J051'	-0.179043	-0.335088	-0.227242	-0.203036	-0.190754	-0.203536
'J052'	0.39459	0.212957	0.291698	0.257313	0.269958	0.237445	0.268342	0.28873	0.281343	0.243651	0.297653	0.313497	0.316251	0.34835	0.352647	0.368203	0.340434	0.314368	0.312126	0.264506	0.216744	0.172171	0.110345	0.0879903	0.0720903	0.0590031	0.0974389	0.0744324	0.0790526	0.0364339	0.00982137	0.0376154	0.0441319	0.0183728	-0.00458592	-0.0702946	-0.097373	-0.0924647	-0.128479	-0.240283	-0.46241		'J052'	-0.138734	0.00252163	-0.00553723	-0.0542258	-0.107371	-0.125793
'J053'	0.318496	0.198473	0.095898	0.188184	0.23302	0.224579	0.184007	0.271291	0.270286	0.310735	0.284117	0.216613	0.123435	0.113996	0.124028	0.195107	0.161736	0.1532	0.138921	0.178578	0.170276	0.153098	0.133339	0.0851697	-0.0115047	-0.045587	-0.00605129	-0.00778524	-0.0612184	-0.0403133	-0.0364872	0.0191975	0.0291613	0.0811921	0.0862255	0.0445287	0.118892	0.155698	0.206076	0.246439	0.801195		'J053'	-0.179877	-0.135331	-0.126367	-0.0282503	-0.0527004	0.0112068
'L013'	0.0754191	-0.100625	0.0581723	0.0556094	0.184142	0.225196	0.301774	0.289334	0.27979	0.300299	0.224897	0.278208	0.224454	0.234073	0.191979	0.192746	0.180885	0.121716	0.0873476	0.169739	0.118594	0.0841726	0.0203353	0.0135276	-0.0249206	-0.0244283	-0.0372809	-0.0473826	-0.124601	-0.117539	-0.185719	-0.162457	-0.15173	-0.0949376	-0.133208	-0.0932361	-0.0811088	-0.039911	0.0276832	-0.0540212	0.0388392		'L013'	-0.213159	-0.0690237	-0.0395072	0.00978699	0.00751768	0.0142931
'L016'	1.19326	0.520929	0.514147	0.512962	0.386794	0.201143	0.213524	0.236442	0.269692	0.182187	0.0950199	0.107646	0.113259	0.12206	0.261534	0.496726	0.502254	0.380268	0.46826	0.409611	0.370845	0.420036	0.383821	0.285718	0.0361125	-0.0541328	-0.0321151	-0.111976	-0.0993474	-0.134548	-0.143433	-0.109767	-0.00202482	0.00138164	0.0499802	0.100032	0.106036	0.240727	0.265029	0.20016	-0.187129		'L016'	-0.261971	-0.112049	-0.00720683	-0.0439738	-0.160722	-0.188226
'L017'	0.661302	0.58988	0.362929	0.438485	0.386368	0.359045	0.362127	0.27991	0.276757	0.365976	0.524124	0.472261	0.499448	0.494472	0.458708	0.444937	0.443292	0.489945	0.546627	0.323925	0.294658	0.270162	0.171423	0.165015	0.152462	0.0985723	0.0173074	-0.0764731	-0.0704196	-0.150656	-0.198966	-0.130394	-0.0761266	-0.109952	-0.112384	-0.156236	-0.212781	-0.170139	-0.174407	-0.380913	-0.392768		'L017'	-0.378881	-0.122971	-0.203072	-0.150188	-0.137891	-0.0958194
'L018'	0.479454	0.368899	0.294074	0.322798	0.336434	0.283912	0.342235	0.340018	0.471115	0.45668	0.441435	0.404008	0.354621	0.317933	0.381927	0.303252	0.326263	0.242984	0.221604	0.209716	0.196716	0.177699	0.215382	0.173516	0.143686	0.0688569	-0.0331265	-0.0789053	-0.0863375	-0.140606	-0.142593	-0.188798	-0.207292	-0.205093	-0.19504	-0.16722	-0.136578	-0.109295	-0.0985968	-0.110761	-0.0677799		'L018'	-0.352238	-0.349768	-0.274274	-0.232438	-0.199442	-0.19468
'M041'	0.238523	0.475529	0.353778	0.345815	0.278196	0.325864	0.283594	0.238123	0.303883	0.282392	0.332328	0.330636	0.373372	0.367368	0.288174	0.275713	0.241945	0.221266	0.203088	0.126198	0.0629749	0.00671038	-0.00595943	-0.0192874	-0.0674785	-0.103795	-0.097487	-0.137561	-0.150433	-0.16334	-0.124879	-0.130711	-0.148379	-0.113711	-0.0814536	-0.119363	-0.108368	-0.081186	-0.13104	-0.078958	0.110564		'M041'	-0.180852	-0.287324	-0.272139	-0.174579	-0.205611	-0.236388
'M042'	-0.105916	0.0944254	0.13807	0.156226	0.0828592	0.141541	0.127738	0.0684655	0.0842595	0.0524966	0.0125404	0.0216185	0.0257646	0.115942	0.105996	0.14134	0.193747	0.198805	0.197609	0.124568	0.100918	0.106576	0.0633095	0.0541817	0.00838725	-0.0623318	-0.074497	-0.0942791	-0.0389695	-0.123573	-0.161037	-0.162586	-0.179454	-0.171509	-0.161163	-0.126082	-0.136466	-0.0313789	-0.0062257	0.00739998	-0.125802		'M042'	-0.265434	-0.129762	-0.127902	-0.216035	-0.169927	-0.169359
'M043'	0.610748	0.310483	0.218496	0.249549	0.237533	0.195135	0.203194	0.238407	0.263958	0.268423	0.221954	0.230928	0.205996	0.208146	0.185418	0.169346	0.117954	0.102433	0.11393	0.0666266	0.03896	0.00572993	0.0041588	-0.00579541	-0.0458648	-0.106482	-0.130066	-0.204374	-0.207622	-0.214334	-0.196086	-0.193164	-0.213947	-0.210688	-0.179726	-0.237387	-0.198839	-0.191728	-0.281066	-0.300125	0.0339103		'M043'	-0.0999514	-0.193558	-0.176853	-0.0827681	-0.156758	-0.143999
'M044'	0.345989	0.26747	0.119537	0.143431	0.16564	0.133608	0.158247	0.145474	0.159402	0.216862	0.204329	0.238223	0.278335	0.25056	0.271231	0.231277	0.236135	0.251589	0.217432	0.198759	0.160929	0.117939	0.0895519	0.0492852	0.0224942	-0.000881963	-0.0267497	-0.00840074	-0.0236191	-0.00525347	-0.03105	-0.00646141	0.0154206	0.0479421	0.0755126	0.0559851	0.0166597	0.00450799	0.0174103	-0.0154725	-0.219134		'M044'	-0.00661339	0.0044205	-0.0496544	-0.0375306	-0.0529665	-0.0683358
'S041'	0.21619	0.178171	0.0773549	0.105816	0.230697	0.269669	0.227986	0.221018	0.267592	0.306573	0.229063	0.248907	0.230691	0.0954241	0.0290377	0.0524775	0.0567216	0.0738976	0.0998926	0.149984	0.0903068	0.0813958	0.0941466	0.0801085	0.0645187	0.0850019	0.0287022	0.00772775	0.0470138	0.0669342	0.0349476	-0.0289641	0.00190268	-0.062813	-0.0908583	-0.109595	-0.121394	-0.196296	-0.0999522	-0.0193628	0.230004		'S041'	0.279767	-0.00409476	-0.14033	-0.109748	-0.0374399	-0.108805
'S042'	0.0608058	0.00823455	-0.102915	-0.0740643	-0.0205785	-0.0303414	-0.0117881	-0.0226991	0.0343568	0.118201	0.118651	0.140967	0.119473	0.100871	0.0975477	0.0644208	0.0764353	0.0752716	0.060417	0.0474708	0.0115326	-0.00359483	-0.0487484	0.00786901	-0.0120241	-0.0635116	-0.120184	-0.20933	-0.219131	-0.236482	-0.213653	-0.205746	-0.264803	-0.285984	-0.257872	-0.258278	-0.235967	-0.234341	-0.269374	-0.265972	-0.287544		'S042'	-0.200647	0.0695362	0.0692473	0.0639573	0.135752	0.0913942
'S043'	-0.0515936	-0.098344	0.115247	0.0165472	0.094182	0.0799942	0.149375	0.0784499	0.0171289	0.0216781	0.0756251	0.0608519	-0.141545	-0.0581595	0.0418555	0.00238679	0.167277	0.205541	0.257203	0.192427	0.259927	0.367841	0.289531	0.108213	0.113143	0.0657083	0.0622524	0.0303229	0.0905855	0.0855183	0.205584	0.198444	0.336085	0.305066	0.287437	0.195898	0.138291	0.11874	-0.0224575	-0.118615	-0.401695		'S043'	-0.254425	-0.207579	-0.256997	-0.222455	-0.212433	-0.226161
'S044'	-0.345141	-0.118605	0.0460452	0.0214645	0.0634392	0.180536	0.173839	0.159977	0.140965	0.117433	0.171587	0.147531	0.158908	0.135573	0.0749318	0.159667	0.184932	0.203651	0.186636	0.179666	0.20337	0.184453	0.184731	0.17327	0.0570573	0.00983939	-0.038679	-0.0351115	-0.062594	-0.0792754	-0.135983	-0.106288	-0.0817515	-0.0742369	-0.0362802	-0.0744449	-0.0216313	-0.0198156	-0.00818529	0.00845724	0.342248		'S044'	0.0297051	-0.141606	-0.0286377	-0.038391	-0.0363778	-0.0879722
'S045'	-0.299508	0.0823639	0.174615	0.15654	0.200291	0.254427	0.20548	0.167937	0.167266	0.197226	0.229096	0.2236	0.156381	0.137729	0.112519	0.164016	0.156052	0.176083	0.105449	0.112289	0.0742476	0.0789121	0.0689425	0.0826943	0.078304	0.0680164	0.0480478	-0.0101277	-0.060233	-0.0436101	-0.0411394	-0.0332944	0.00380866	-0.0192005	0.0039001	-0.00920505	0.00877247	0.0287197	0.044388	-0.0497134	-0.285051		'S045'	0.133372	0.00948651	-0.0564344	-0.0425468	-0.0249735	-0.000601014
'G082'	-0.566605	-0.0380843	0.0226846	-0.00487322	0.0676567	0.0833717	0.137966	0.0542407	0.16069	0.158909	0.17697	0.204728	0.216006	0.179867	0.203002	0.156932	0.171598	0.0702623	0.0737057	0.0421606	0.0306348	-0.0334023	-0.0803684	-0.053561	-0.0103278	0.0250047	-0.0552466	-0.0892313	-0.0890176	-0.0561435	-0.0409857	-0.0871454	-0.06775	-0.0556072	-0.0499002	-0.00764654	0.0634417	0.0565691	0.250953	0.14434	0.375659		'G082'	-0.365248	-0.0167087	0.00239408	-0.0303154	-0.0374566	-0.029716
'G088'	-0.00756019	0.00826409	0.0178847	0.0305606	0.00988345	0.00755875	0.0305302	0.0228348	0.0501083	0.0545135	0.0823849	0.143655	0.146726	0.228208	0.218755	0.217482	0.211007	0.193714	0.197868	0.203426	0.202612	0.224039	0.204632	0.244259	0.23316	0.238902	0.268128	0.256651	0.20455	0.17357	0.128343	0.101852	0.0828387	0.098699	0.10782	0.0250165	0.0784978	0.0692479	0.0952027	0.0491795	0.389421		'G088'	-0.177795	-0.0678652	-0.0934096	-0.118304	-0.0855587	-0.103754
'G084'	-0.331491	-0.0895112	-0.0598012	0.0292449	0.0137572	0.104953	0.146233	0.1199	0.0803964	0.178044	0.105813	0.10381	0.130924	0.134239	0.160234	0.157342	0.240235	0.285909	0.366933	0.422634	0.48961	0.466785	0.463651	0.36972	0.357136	0.310971	0.306729	0.0718745	0.0106677	-0.00572125	0.000923814	-0.106767	-0.0724215	0.0067694	-0.0324442	-0.0423876	0.0463738	0.0251451	0.22522	0.0484718	0.0629215		'G084'	-0.0126806	-0.12279	-0.277164	-0.272992	-0.137539	-0.162971
'G087'	0.404359	0.254155	0.299556	0.168003	0.249859	0.240565	0.226604	0.229913	0.202988	0.219383	0.304614	0.333819	0.361248	0.332557	0.311179	0.317401	0.320091	0.324163	0.356299	0.345036	0.373873	0.270298	0.278298	0.251849	0.27013	0.240204	0.202682	0.0994912	0.0691446	0.0439628	0.0933761	0.0638776	0.11951	0.134455	0.154999	0.190546	0.203916	0.20981	0.217652	0.0613782	-0.018481		'G087'	-0.456152	-0.33038	-0.31165	-0.26055	-0.164064	-0.182646
'J055'	0.368767	0.0922826	-0.17869	-0.104324	-0.0694156	-0.0810032	-0.0558376	-0.0744398	0.0307503	0.0730852	0.0460238	0.0793942	0.0609472	0.180107	0.215968	0.257241	0.339141	0.294446	0.420082	0.471628	0.445044	0.517996	0.484713	0.484821	0.533819	0.41019	0.380735	0.240884	0.268144	0.253079	0.212167	0.210655	0.139225	0.119127	0.145089	0.178548	0.197345	0.174532	0.0469147	-0.153111	-0.238526		'J055'	-0.296096	-0.308132	-0.161433	-0.15066	-0.260392	-0.224177
'L019'	0.254588	0.420606	0.539643	0.393765	0.456801	0.481925	0.426381	0.46456	0.452265	0.409127	0.442366	0.447508	0.446893	0.449155	0.417735	0.394408	0.342363	0.29746	0.282262	0.370331	0.399495	0.394139	0.338005	0.346494	0.331606	0.23365	0.280257	0.274794	0.194452	0.2008	0.177165	0.106152	0.0373405	0.0686605	0.128812	0.0297598	0.0596092	-0.0366044	-0.0441318	0.000583099	0.423484		'L019'	0.0882641	-0.0685467	-0.0715056	-0.106403	-0.134916	-0.1481
'S046'	-0.12439	0.0208545	0.168287	0.318849	0.465374	0.57289	0.628573	0.648969	0.624202	0.56026	0.483496	0.413382	0.329576	0.255871	0.169222	0.122498	0.10107	0.0865813	0.047682	0.0357558	0.0505063	0.0592407	0.0420516	0.00183811	-0.029382	-0.0203997	-0.0254793	-0.0426876	-0.0350127	-0.023387	-0.0281101	0.0028153	0.0437316	0.0300842	-0.0079999	0.0186851	0.0677971	0.104892	0.137934	0.188687	0.249505		'S046'	-0.245961	-0.257542	-0.132569	-0.13373	-0.165255	-0.115844
'G086'	0.517092	0.551829	0.463572	0.426149	0.426551	0.396033	0.385029	0.3908	0.427312	0.421173	0.397249	0.381136	0.321251	0.28619	0.346008	0.352362	0.347739	0.363954	0.283488	0.264938	0.235327	0.248643	0.251175	0.14339	0.170291	0.0783512	0.0415279	0.0227159	0.0652888	0.0224109	0.0132995	-0.0364092	0.00159651	-0.0443467	-0.0457096	-0.0863373	-0.1024	-0.112893	-0.08098	-0.237461	-0.390195		'G086'	-0.23128	-0.0717129	-0.0934032	-0.091666	-0.0944041	-0.0400596
'G085'	0.698638	0.348495	0.255688	0.261876	0.228696	0.287413	0.293872	0.294058	0.278839	0.280069	0.330966	0.280191	0.30415	0.360524	0.266139	0.223619	0.257278	0.275057	0.278621	0.277932	0.259785	0.231094	0.151451	0.109976	0.159132	0.152369	0.122945	0.11756	0.0739813	0.0469665	-0.00806116	-0.0556471	-0.0241469	-0.0603844	-0.0981003	-0.0971915	-0.0841076	-0.0725552	0.0885028	0.0297031	0.222672		'G085'	-0.404856	-0.139393	-0.154487	0.0262127	-0.0984276	0.041317
'S047'	1.08977	0.730128	0.380026	0.394909	0.263532	0.150505	0.212482	0.374073	0.419103	0.567888	0.438967	0.54545	0.612172	0.77372	0.764627	0.619003	0.429723	0.508237	0.467055	0.479409	0.459422	0.430494	0.312306	0.278073	0.25989	0.364052	0.257908	0.167096	0.225392	0.225341	0.207538	0.170653	0.243025	0.239009	0.249601	0.25317	0.256889	0.1706	0.269717	0.368846	-0.179213		'S047'	-0.151146	-0.0704924	-0.266491	-0.286032	-0.160363	-0.170538
'L020'	0.181037	0.0706799	-0.0504952	0.0129402	0.00981004	-0.0856849	-0.135996	-0.0866598	0.0212009	0.0349187	-0.0664927	-0.0880325	-0.105986	-0.040218	0.196323	0.254842	0.39804	0.418351	0.490614	0.587804	0.63813	0.627214	0.624785	0.463045	0.480197	0.332413	0.0808599	0.0423581	-0.0315815	-0.0261858	-0.0804408	-0.160467	-0.169479	-0.163466	-0.188994	0.0117238	-0.00715324	-0.00166102	0.177792	0.12652	-0.243477		'L020'	-0.601654	-0.169711	-0.237157	-0.119046	-0.164269	-0.118719
'G074'	0.355736	0.44147	0.599578	0.457426	0.385885	0.362454	0.338468	0.278246	0.300792	0.232789	0.222393	0.228952	0.211791	0.204236	0.173284	0.261103	0.203201	0.149122	0.16165	0.117862	0.105832	0.0927481	0.0630146	0.108368	0.0647969	0.0537913	-0.0279969	-0.06995	-0.0261402	-0.0579122	-0.0164385	-0.0197308	-0.0530339	-0.0710216	-0.0518042	-0.0795791	-0.0997206	-0.0961449	-0.135966	-0.238103	-0.259211		'G074'	0.0762499	0.0350346	0.162852	0.128271	0.0314045	0.00917467
'J042'	-0.286788	-0.147458	-0.0226501	0.0912482	0.20206	0.292387	0.402546	0.543226	0.669528	0.710726	0.770074	0.790254	0.691763	0.511617	0.364337	0.329565	0.362614	0.424174	0.476731	0.488193	0.468583	0.436688	0.367774	0.310142	0.286736	0.287837	0.249724	0.12915	-0.0129981	-0.119132	-0.151955	-0.0801998	0.0752019	0.277654	0.491934	0.539586	0.33849	0.190759	0.0359631	-0.135202	-0.321316		'J042'	-0.0178384	-0.0681508	-0.105361	-0.128739	-0.141521	-0.118927
'J046'	0.381671	0.12222	-0.0116074	-0.0602243	-0.0981541	-0.0443256	-0.078132	-0.0280951	0.0035187	-0.00125908	0.07008	0.0917074	0.197897	0.266204	0.24647	0.323923	0.343246	0.363061	0.493464	0.488157	0.502245	0.483184	0.49621	0.307358	0.285014	0.177555	0.192443	0.0720354	0.0903762	0.0190096	0.1045	0.15976	0.303581	0.357281	0.436487	0.385702	0.444387	0.560645	0.320686	0.241486	0.373157		'J046'	0.179966	-0.137109	0.0947236	-0.0188471	-0.0853876	-0.124306
'S049'	0.329815	0.499735	0.275588	0.238946	0.213199	0.242277	0.220362	0.166186	0.197013	0.164738	0.197125	0.161097	0.173135	0.234873	0.229681	0.248414	0.269344	0.27179	0.334132	0.271318	0.255776	0.205429	0.154844	0.027495	-0.0460399	-0.0908533	-0.117914	-0.180171	-0.188229	-0.163327	-0.196216	-0.146206	-0.0660328	0.0175288	4.89681e-05	0.00316223	-0.00660258	0.0331824	0.0152825	-0.143593	-0.310316		'S049'	0.10952	-0.00843095	0.0573476	0.09881	0.0839285	0.0499897
'S051'	0.00817071	0.27548	0.240193	0.178582	0.301395	0.323505	0.264809	0.255054	0.236826	0.283943	0.360649	0.387954	0.333843	0.267788	0.243119	0.205961	0.202152	0.219299	0.215921	0.163607	0.111327	0.125782	0.115761	0.186735	0.183146	0.164442	0.19201	0.167407	0.217389	0.204808	0.162153	0.128201	0.049063	0.104057	0.106279	0.0200507	-0.0123006	-0.0701677	-0.0445226	-0.148429	-0.151656		'S051'	0.0770647	0.0992827	0.0201247	-0.00746835	-0.0646124	-0.0988321
'S048'	0.325252	0.349604	0.370987	0.389005	0.401499	0.415984	0.423273	0.420622	0.410778	0.348684	0.247956	0.103122	-0.0368531	-0.169594	-0.266797	-0.353358	-0.389811	-0.443177	-0.432134	-0.360308	-0.263109	-0.198007	-0.110332	0.00825318	0.0970243	0.0961954	0.0645132	0.113155	0.296585	0.419445	0.423325	0.418964	0.426679	0.352563	0.289086	0.238319	0.237131	0.207518	0.186924	0.161901	0.120161		'S048'	0.0218657	-0.249686	-0.488902	-0.35107	-0.242226	-0.322264
'S050'	-0.225566	-0.116262	-0.0180361	0.072244	0.159968	0.254328	0.372098	0.431206	0.383234	0.291437	0.269757	0.248174	0.204877	0.234077	0.197139	0.102873	0.0383537	0.0910468	0.0387454	0.0687915	0.0168242	-0.041245	-0.111162	-0.15953	-0.164205	-0.172892	-0.215361	-0.0468389	-0.163401	0.041526	0.16312	0.366318	0.602305	0.530499	0.43138	0.330336	0.219704	0.0974394	-0.037866	-0.189118	-0.356095		'S050'	0.504018	0.458588	0.406955	0.336465	0.240194	0.192033
'J059'	0.392151	0.368139	0.258307	0.215707	0.230072	0.155741	0.284276	0.185897	0.197873	0.140802	0.220915	0.168351	0.115591	0.0805695	0.111912	0.0229262	0.00799965	0.0283452	0.0555894	0.0684118	0.110058	0.11427	0.169659	0.152395	0.176335	0.123791	0.044121	0.0105493	-0.0820387	-0.14944	-0.104508	-0.130226	-0.0563909	-0.0971831	-0.0130276	-0.00484075	0.103412	0.202006	0.186808	0.176035	0.546883		'J059'	-0.621879	-0.348893	-0.322093	-0.302146	-0.195075	-0.157433
'J060'	0.180975	-0.236397	-0.0688801	0.0034618	0.051991	0.0536831	0.130809	0.141496	0.136905	0.161393	0.174601	0.168629	0.123896	0.14779	0.157592	0.16858	0.220839	0.2148	0.193672	0.129792	0.0410497	0.0934087	0.0139512	-0.0554117	-0.10086	-0.173188	-0.203588	-0.245988	-0.15755	-0.117611	-0.191272	-0.163599	-0.162229	-0.121797	-0.0317775	-0.0249541	0.0277216	0.00484939	0.087119	0.207773	0.208819		'J060'	-0.303853	-0.149535	-0.114892	-0.088685	-0.0683141	-0.0132487
'J056'	-0.51557	0.0180687	0.275008	0.232028	0.283793	0.425148	0.454053	0.335222	0.253192	0.204438	0.243498	0.312503	0.344031	0.315526	0.241517	0.234474	0.2687	0.157214	0.123776	0.246549	0.202611	0.19451	0.185044	0.170619	0.221547	0.21294	0.345833	0.541245	0.263513	0.336146	0.319925	0.2062	0.226745	0.208168	0.131662	0.00574118	-0.166621	-0.226424	-0.242898	-0.521942	-0.252534		'J056'	-0.21181	-0.236561	-0.260599	-0.278607	-0.288526	-0.308117
'J063'	0.541648	0.301141	0.234047	0.223841	0.254713	0.202672	0.276435	0.194954	0.199602	0.152582	0.168629	0.11323	0.193041	0.133624	0.142524	0.114412	0.161041	0.148593	0.102076	0.0496578	0.0110486	-0.034409	-0.0247447	-0.0700703	-0.113175	-0.168147	-0.138455	-0.000635902	0.0761883	0.048896	0.00509959	0.0341368	0.0561452	0.0843842	0.174661	0.126754	-0.00223656	0.0444069	-0.0286514	-0.0861909	-0.510637		'J063'	0.483738	0.369499	0.163979	0.137025	0.0679715	-0.0215437
'J061'	0.0229594	0.27263	0.247572	0.323238	0.256638	0.277574	0.252118	0.258911	0.294447	0.234835	0.267217	0.293686	0.352016	0.405346	0.373725	0.393672	0.34786	0.374359	0.405471	0.378666	0.460729	0.406351	0.386376	0.42652	0.392906	0.397934	0.324441	0.356809	0.359839	0.239633	0.235756	0.198899	0.204651	0.152303	0.1954	0.238466	0.174033	0.0812964	0.110572	0.173092	-0.13324		'J061'	-0.133127	-0.245682	-0.283427	-0.271572	-0.221931	-0.236453
'J057'	0.572323	0.379412	0.354039	0.354301	0.326597	0.273959	0.237912	0.213154	0.161038	0.132465	0.113624	0.0894892	0.115064	0.0989823	0.125432	0.146904	0.188811	0.20792	0.24417	0.243093	0.228552	0.199447	0.17614	0.140896	0.0911866	0.0421037	0.00972327	-0.0369483	-0.0117021	-0.0426915	-0.0723115	-0.129037	-0.123324	-0.109391	-0.112297	-0.0832424	-0.0965769	-0.142867	-0.0591896	-0.0990924	-0.239239		'J057'	-0.144176	-0.197738	-0.249757	-0.213756	-0.212882	-0.221958
'J062'	0.254934	0.151552	0.145706	0.125642	0.136615	0.190965	0.195713	0.149955	0.15787	0.142933	0.123978	0.109222	0.0544635	0.0556934	0.0369845	0.0872355	0.174027	0.143436	0.0991124	0.107697	0.0816022	0.0302852	0.00866186	-0.0620526	-0.115161	-0.161865	-0.184803	-0.154028	-0.156574	-0.112719	-0.043857	-0.0362536	-0.0539345	-0.0454238	-0.0497002	-0.0275872	-0.0273309	-0.0439616	-0.0415476	-0.0249358	-0.113107		'J062'	-0.0131659	0.0255992	0.0178762	0.00309315	-0.0247153	-0.0430721
'S054'	0.307143	0.114501	0.338423	0.255029	0.229016	0.1543	0.221151	0.179039	0.173524	0.124815	0.154041	0.180244	0.249473	0.25697	0.266953	0.308797	0.27546	0.196759	0.31849	0.336577	0.295434	0.170109	0.176933	0.203559	0.114511	0.142703	0.143663	0.0587736	0.00364974	-0.00431741	0.0132644	0.205284	0.249128	0.215965	0.268264	0.281091	0.347722	0.47327	0.305301	0.5522	1.08547		'S054'	-0.379784	-0.219135	0.0514252	0.0157971	-0.00498002	0.0110549
'J058'	0.2025	0.0549673	0.134545	0.149026	0.203337	0.183322	0.195229	0.218986	0.323557	0.299428	0.360678	0.388212	0.279482	0.365794	0.362558	0.343015	0.344296	0.214326	0.221691	0.163527	0.088229	0.0732121	0.0229098	-0.00618601	0.00282257	-0.0229533	-0.0264038	-0.0236763	0.00746138	0.0895392	0.0858125	0.0391568	0.0600445	0.0455545	0.0628033	0.128294	0.012263	-0.125275	-0.0841392	-0.138838	-0.684601		'J058'	-0.383629	-0.235574	-0.268211	-0.0897592	-0.089667	-0.0776362
'S053'	-0.158797	0.313765	0.16225	0.217577	0.273337	0.365589	0.344686	0.407795	0.389592	0.369549	0.323315	0.270889	0.311537	0.244397	0.199808	0.187787	0.0856838	0.135955	0.160353	0.143847	0.161197	0.11369	0.151631	0.181715	0.162701	0.140863	0.12472	0.11119	0.156937	0.155451	0.140321	0.122955	0.0712121	0.0902126	0.0712838	0.0449133	0.0604173	0.0448536	-0.001208	-0.0879363	0.0450266		'S053'	0.140162	-0.0200892	0.0143539	-0.00292167	-0.0299192	-0.108488
'J054'	1.25785	0.460147	0.198163	0.151083	0.14489	-0.0313248	0.0315515	-0.0341392	-0.0441126	0.0544313	0.174411	0.195994	0.0709677	0.0337056	-0.043408	-0.0678406	-0.164977	-0.149671	-0.187347	-0.284886	-0.30408	-0.186585	-0.142155	0.0550125	0.0185896	0.0742843	-0.00731442	-0.0496076	0.0273932	-0.0606069	0.0182017	5.32874e-05	-0.163322	-0.150365	-0.19502	-0.152942	-0.130105	-0.194597	-0.430255	-0.415785	0.0177549		'J054'	-0.566768	-0.166895	-0.177531	-0.104734	-0.131136	-0.0272268
'G091'	-0.0237134	-0.00593688	0.0388387	0.0578378	0.109722	0.0941663	0.0657696	0.0454686	0.0546243	0.0391683	0.0623465	0.12912	0.117942	0.145864	0.229297	0.231653	0.331158	0.380489	0.449213	0.44988	0.480076	0.462639	0.424328	0.405633	0.446099	0.441553	0.370779	0.324153	0.299339	0.204554	0.224868	0.188844	0.103383	0.102297	0.0305539	0.0794786	0.0622974	0.0484374	0.0497709	0.11582	0.0545099		'G091'	0.00168153	0.0436031	-0.0856153	-0.0981019	-0.0699678	-0.0964115
'M047'	0.207769	0.305537	0.222106	0.216825	0.149196	0.152445	0.145878	0.117624	0.15303	0.171518	0.121657	0.0985893	0.0292754	0.0640067	0.0635263	0.0587669	0.0743204	0.0687762	0.0635949	0.151462	0.262447	0.308846	0.342898	0.357639	0.347605	0.360693	0.331484	0.243976	0.173303	0.0682088	0.0466047	-0.027933	-0.0387705	-0.0219962	-0.0734205	-0.0717532	-0.0139686	-0.0120534	0.10862	-0.0150974	0.0303083		'M047'	0.0668392	0.158295	-0.016018	-0.0343248	-0.0290338	-0.0610412
'M048'	0.0918267	-0.1047	-0.0323096	-0.00121239	0.0390907	0.00269646	-0.00915717	0.0329654	0.00636878	0.094221	0.097322	0.0630514	0.0336721	0.02171	0.146303	0.143701	0.235346	0.281436	0.263153	0.275253	0.334879	0.317624	0.34399	0.270309	0.300929	0.186476	0.115751	0.0690852	0.0660331	-0.0176922	0.0304537	0.0510709	0.0962693	0.138847	0.143258	0.163813	0.165666	0.250561	0.212965	-0.00183033	0.0405852		'M048'	-0.137156	-0.0375363	-0.0994752	-0.139553	-0.23292	-0.174104
'S052'	-0.328772	0.0867798	-0.0915608	-0.0307038	-0.00791151	0.00615991	-0.0558255	-0.0899199	0.0969684	0.214696	0.214982	0.282593	0.40445	0.333888	0.336231	0.306411	0.303283	0.149943	0.113254	0.0719556	-0.0331528	-0.0622496	-0.0355269	-0.0673573	-0.076956	-0.0156998	0.00978054	-0.00271437	0.0815801	0.16565	0.0625903	0.0615458	0.0211794	0.0449772	-0.0322732	-0.188289	-0.216493	-0.428572	-0.529415	-0.517653	-0.0343683		'S052'	-0.506003	-0.129573	-0.0546508	-0.0821907	-0.0311484	0.0108559
'J065'	0.647953	0.206036	0.352293	0.264134	0.204401	0.142468	0.0818369	0.150675	0.0138489	-0.0213187	0.0516802	-0.0174595	0.0155583	0.0559832	0.058505	0.12908	0.125497	0.181961	0.205333	0.162604	0.192412	0.130932	0.0845203	0.111404	0.0567898	0.0601724	0.110141	0.157056	0.175775	0.188471	0.227813	0.217107	0.200639	0.212782	0.186009	0.104784	0.035725	0.00469747	0.0189056	-0.0879696	-0.0682445		'J065'	0.223694	-0.0241326	-0.110153	-0.178102	-0.177752	-0.241907
'J067'	0.194284	0.224919	0.179187	0.174869	0.235166	0.235515	0.209147	0.277942	0.277913	0.265829	0.237871	0.283693	0.290994	0.268833	0.325666	0.332801	0.326327	0.366502	0.38642	0.398855	0.37756	0.35168	0.350181	0.308376	0.342987	0.259716	0.236614	0.178762	0.142162	0.156337	0.173078	0.150744	0.100361	0.0646971	0.0648689	0.0814677	0.122097	0.127358	0.0859147	0.133496	0.117882		'J067'	0.181117	-0.173335	-0.138957	-0.130688	-0.166906	-0.211238
'S056'	0.463637	0.337415	0.34272	0.38398	0.393224	0.396317	0.402682	0.431141	0.391458	0.404841	0.361828	0.367086	0.370636	0.386769	0.392552	0.421412	0.419239	0.395196	0.365331	0.328204	0.282023	0.250808	0.187962	0.115975	0.00836183	-0.056283	-0.0497795	-0.0604675	-0.0367968	-0.0688341	-0.0786279	-0.0759381	-0.034064	0.0778751	0.0423153	0.0388119	0.0235801	0.0575473	0.0570031	-0.195039	-0.144565		'S056'	-0.232719	-0.241677	-0.236674	-0.187061	-0.166971	-0.130787
'J066'	0.329646	0.204309	0.239208	0.243319	0.190666	0.212474	0.24621	0.188061	0.0652602	0.0479523	0.118161	0.125957	0.147616	0.104515	0.179513	0.187332	0.351826	0.58273	0.618764	0.474688	0.470648	0.434819	0.408705	0.445841	0.440114	0.365762	0.276074	0.233792	0.26701	0.259641	0.32378	0.463834	0.311069	0.304492	0.30134	0.273087	0.295958	0.364969	0.290949	0.330587	0.184255		'J066'	-0.277824	-0.159239	-0.22596	-0.0573056	-0.13871	-0.140607
'M045'	0.424511	-0.0421608	-0.137014	-0.0881634	-0.156758	-0.187278	-0.173137	-0.10913	-0.0838953	0.0361167	0.0387868	0.0587632	0.133121	0.224447	0.197936	0.242603	0.197196	0.238209	0.21753	0.218237	0.220005	0.172629	0.132079	0.156357	0.116437	0.144768	0.179111	0.109308	0.10891	0.107727	0.117153	0.1462	0.0812223	0.131669	0.131996	0.101578	0.100126	0.0887636	0.0737899	0.164943	-0.103038		'M045'	0.181482	-0.189013	-0.263034	-0.207917	-0.155397	-0.177285
'M046'	0.381077	0.0365844	-0.0486423	0.00573563	0.143295	0.0473269	0.0549787	0.0641942	0.0439365	0.0823753	0.451191	0.401439	0.295272	0.281498	0.321095	0.367657	0.380119	0.394412	0.374468	-0.00638305	0.103648	0.2847	0.274255	0.250331	0.209791	0.247465	0.244025	0.257021	0.196828	0.187068	0.0579521	0.0438047	0.112254	0.0410593	0.029535	0.0813042	0.0225822	0.0164657	-0.0601735	-0.0358943	-0.385552		'M046'	-0.39959	-0.235645	-0.220548	-0.100394	-0.0678682	-0.0594768
'G090'	0.145401	0.0776591	0.01943	-0.0291164	-0.0803749	-0.0969976	-0.0153726	0.122605	0.239916	0.318701	0.371266	0.405715	0.40858	0.368354	0.375186	0.455946	0.538374	0.566612	0.535728	0.492072	0.447085	0.396323	0.288347	0.141932	0.0060974	-0.01681	-0.0186568	-0.0342744	-0.0451812	-0.0382759	0.00589373	0.0431632	0.0610647	0.0496622	0.00686499	-0.0372432	-0.0469778	-0.0320819	-0.0276306	-0.00687596	0.0359781		'G090'	-0.735328	-0.188836	-0.284279	-0.229366	-0.216003	-0.164786
'S055'	0.307631	0.0611249	0.0326361	0.0235201	-0.00598908	0.0293499	0.012219	0.0353429	0.0699092	0.134774	0.163036	0.130801	0.20861	0.217332	0.149207	0.203779	0.20326	0.192203	0.203009	0.183231	0.210024	0.188261	0.17461	0.151522	0.088353	0.076844	0.0642781	0.000476811	-0.0427095	-0.0657185	-0.0636637	-0.0658369	-0.0410599	-0.0344375	-0.0416205	-0.121429	-0.105813	-0.0550575	-0.125171	-0.182765	0.0818715		'S055'	0.121848	-0.174957	0.0176979	0.0308217	0.0310213	0.0475864
'G092'	0.329028	0.313364	0.294972	0.270438	0.242013	0.213659	0.212296	0.25036	0.282657	0.190488	0.110293	0.0571647	0.000102284	-0.0173116	-0.0210819	-0.0303912	-0.00173201	0.0935822	0.193887	0.195491	0.171804	0.186698	0.188539	0.113944	-0.00734869	-0.125798	-0.163887	-0.111861	-0.0558196	0.0343191	0.0909141	0.118937	0.128994	0.119397	0.117381	0.253195	0.430569	0.554956	0.684624	0.824082	0.960342		'G092'	-0.741974	-0.585178	-0.387444	-0.382374	-0.463725	-0.409855
'G094'	0.0483354	-0.00833679	-0.00426958	0.102033	0.14411	0.157662	0.152593	0.148849	0.239285	0.21202	0.213135	0.166849	0.161907	0.188003	0.226284	0.297215	0.353656	0.323899	0.319505	0.321216	0.337224	0.347973	0.319878	0.27825	0.26151	0.252927	0.234244	0.23026	0.202106	0.192543	0.191798	0.156317	0.12028	0.108469	0.0679179	0.159202	0.16761	0.194204	0.213686	0.343562	0.236479		'G094'	0.102289	-0.0551212	-0.196541	-0.293359	-0.218352	-0.267981
'G095'	-0.142315	0.146243	0.138866	0.156886	0.0688195	0.152564	0.132948	0.0793924	0.131261	0.126488	0.139408	0.184556	0.287362	0.314505	0.237241	0.275071	0.268497	0.246708	0.270079	0.262202	0.228705	0.184929	0.207237	0.275678	0.318038	0.324223	0.366122	0.340701	0.354363	0.362712	0.390469	0.35407	0.312306	0.260877	0.266497	0.196634	0.184562	0.129834	0.0978247	0.0422807	0.259156		'G095'	0.117094	-0.148364	-0.144513	-0.104355	-0.0812304	-0.100018
'G096'	0.960422	0.0824546	-0.176603	-0.0754727	-0.0421193	-0.162722	-0.156111	-0.133719	-0.0285709	-0.0619419	-0.00598003	-0.0208493	-0.0561818	-0.0628372	-0.126176	-0.0983242	-0.135998	-0.0921182	-0.0383778	-0.0577816	-0.134249	-0.11174	-0.0867061	0.0197422	-0.0158566	0.0610782	-0.00793587	-0.00751022	-0.0843461	-0.0504204	-0.0761177	-0.0586249	-0.167532	-0.23463	-0.250639	-0.241322	-0.257509	-0.256156	-0.383697	-0.143888	-0.0480504		'G096'	0.689442	0.0524614	-0.0496331	-0.0939167	-0.113625	-0.222985
'G097'	0.302136	0.35116	0.175162	0.119631	0.194839	0.198655	0.191785	0.217528	0.288633	0.365981	0.425605	0.477324	0.433896	0.446036	0.379363	0.362202	0.27272	0.308113	0.28419	0.30099	0.276408	0.260468	0.281557	0.331179	0.367072	0.368056	0.277718	0.300442	0.258565	0.210021	0.15276	0.110192	0.0965912	0.00462585	0.0447986	0.0898857	0.0367131	0.0357928	0.0936259	0.229058	0.0835282		'G097'	-0.161045	-0.276001	-0.0577242	-0.122416	-0.104736	-0.111078
'G100'	-0.691166	-0.15725	-0.0606906	-0.0769262	-0.0208018	0.177619	0.181289	0.162242	0.215787	0.216986	0.217073	0.288085	0.195476	0.210367	0.0298886	0.041948	-0.039372	-0.0530141	0.00935448	0.0776559	0.0534165	0.136928	0.167964	0.318932	0.343998	0.502147	0.43716	0.338437	0.196673	0.204495	0.179411	0.148528	0.0616553	0.108052	-0.0293749	0.0553503	-0.0311577	0.017662	-0.0110788	-0.244363	-0.912298		'G100'	0.173731	-0.0954876	-0.107811	-0.152668	-0.1367	-0.195949
'J064'	0.0922113	0.243282	0.215163	0.188275	0.298875	0.283367	0.412201	0.428746	0.407949	0.394739	0.393954	0.43212	0.343548	0.21577	0.265723	0.154115	0.137517	0.182029	0.222139	0.241338	0.206421	0.308169	0.34673	0.283689	0.252771	0.185318	0.186799	0.179999	0.0317196	0.0253131	-0.00978334	-0.0471417	-0.01695	-0.0503214	-0.0595973	-0.167542	-0.230867	-0.160388	-0.231639	-0.358714	-0.293371		'J064'	0.384851	0.0378377	0.146256	0.043694	0.137994	0.125423
'J070'	0.839691	0.40255	0.183739	0.28469	0.335272	0.204144	0.195858	0.176665	0.0758821	0.206143	0.240063	0.175646	0.0712395	0.0815545	0.130654	0.189738	0.186478	0.240333	0.205469	0.175861	0.0672902	0.228237	0.236982	0.213371	0.172495	0.206791	0.278718	0.308237	0.332996	0.353804	0.149982	0.128969	0.18557	0.198493	0.144822	0.099197	0.0523413	0.0721318	0.164685	0.0516811	0.134395		'J070'	-0.317073	-0.191286	-0.218403	-0.152641	-0.195055	-0.181298
'J071'	0.248208	0.256408	0.222952	0.288604	0.236278	0.260461	0.310488	0.393061	0.359574	0.352376	0.344798	0.331995	0.401943	0.399887	0.31448	0.297461	0.163421	0.208233	0.202597	0.196936	0.144332	0.0726075	0.0419017	0.0683574	-0.0360369	-0.00118047	-0.0661277	-0.014912	-0.0448064	-0.0796497	-0.0390747	-0.0211448	-0.0729471	-0.00850704	-0.0495768	-0.0631857	-0.0797488	-0.0475376	-0.130947	-0.140638	0.135309		'J071'	-0.377931	-0.212718	-0.0778955	-0.0648999	-0.0816245	-0.0230375
'J072'	0.348759	0.0952077	0.210859	0.150128	0.211721	0.152533	0.170691	0.104844	0.147509	0.0669282	0.154116	0.176479	0.10389	0.0707834	0.190676	0.209994	0.344587	0.300452	0.35948	0.272908	0.265399	0.269147	0.263649	0.13472	0.103677	0.0227582	-0.0285111	-0.0163614	-0.0354304	-0.107155	-0.127985	-0.0820515	-0.000937442	0.0258685	-0.0407728	0.0831294	0.0685223	0.18543	0.2369	0.253369	0.223846		'J072'	-0.0984809	0.0043516	-0.160767	-0.214083	-0.127061	-0.117271
'J073'	0.0412285	0.0708855	0.100187	0.0727075	0.079596	0.0866444	0.149301	0.158945	0.141572	0.159587	0.142448	0.183187	0.195098	0.217808	0.152706	0.126586	0.0383689	0.0421438	0.0188777	0.00799759	-0.0355608	-0.0673571	-0.0243521	0.0517088	0.00968701	0.0526234	0.0462415	0.0857331	0.125376	0.15026	0.114114	0.038491	-0.00870431	-0.0178751	-0.0121909	-0.0158547	-0.0302837	-0.0833958	-0.0395452	0.0700395	0.168578		'J073'	-0.0605274	-0.280443	-0.125139	-0.0960148	-0.0564513	-0.0669831
'L023'	0.42208	0.316843	0.314928	0.310781	0.254801	0.231972	0.204475	0.200888	0.219182	0.330416	0.353045	0.296799	0.351701	0.354427	0.357977	0.421357	0.422921	0.489634	0.383462	0.391541	0.406581	0.407695	0.399254	0.40035	0.395938	0.412278	0.2909	0.278454	0.272397	0.276976	0.260954	0.23388	0.259617	0.21071	0.264332	0.262896	0.282322	0.292551	0.373054	0.423481	0.346077		'L023'	-0.609785	-0.385218	-0.324579	-0.248803	-0.225231	-0.153671
'L027'	0.113747	0.349563	0.457119	0.407351	0.436127	0.501463	0.452738	0.581613	0.567537	0.551372	0.572149	0.579361	0.55951	0.550002	0.500619	0.519497	0.402103	0.377878	0.418408	0.408779	0.357909	0.329173	0.285607	0.300962	0.284966	0.253631	0.235642	0.165673	0.181618	0.170697	0.17364	0.131319	0.0632335	0.0322975	0.00713536	0.0271936	-0.0157262	-0.0657186	-0.0528711	-0.0456787	-0.274319		'L027'	-0.0239375	-0.119165	-0.208378	-0.211531	-0.204282	-0.250652
'S057'	0.359567	0.360858	0.368435	0.306415	0.358016	0.313634	0.320543	0.31447	0.240874	0.26851	0.327884	0.293735	0.331702	0.377854	0.413152	0.46339	0.440247	0.402609	0.338584	0.262609	0.19593	0.0490948	-0.113612	-0.121883	-0.165584	-0.133876	-0.140122	-0.135214	-0.102201	-0.0332453	-0.075845	-0.025214	-0.091805	-0.147668	-0.226452	-0.135037	-0.0679658	-0.110756	0.0208004	0.233151	0.449266		'S057'	-0.368749	0.029369	-0.0559366	0.0335659	0.0108494	0.0805451
'S058'	0.239367	0.346183	0.372128	0.347742	0.407386	0.490347	0.530711	0.567225	0.552657	0.549819	0.493819	0.47037	0.455723	0.432628	0.344066	0.292992	0.247281	0.248383	0.201657	0.217678	0.220671	0.159593	0.150117	0.1431	0.0426896	0.0338463	0.0261376	0.00998485	0.0417095	0.00738885	-0.0211658	0.0239177	-0.0277398	-0.00666038	-0.00822517	-0.0263092	-0.0430242	-0.0562133	-0.159974	-0.059281	-0.378988		'S058'	-0.233293	-0.199239	-0.244578	-0.159112	-0.132795	-0.137566
'S059'	0.175586	0.0683601	0.13029	0.184162	0.196629	0.170766	0.195086	0.191798	0.195848	0.224741	0.214699	0.23785	0.197952	0.176993	0.143665	0.151699	0.0918167	0.128511	0.126702	0.118401	0.0881	0.104136	0.190011	0.263066	0.242994	0.350417	0.32071	0.26572	0.253046	0.286969	0.337906	0.257377	0.188714	0.245012	0.195631	0.195545	0.251786	0.238083	0.216579	0.32173	0.530681		'S059'	-0.479896	-0.317783	-0.289254	-0.319799	-0.313461	-0.296745
'G098'	0.344889	0.147147	0.116449	0.117864	0.0599749	-0.0189618	-0.0258584	0.0887171	0.0722515	0.108393	0.186644	0.193113	0.20845	0.193201	0.255493	0.299417	0.210353	0.189447	0.237752	0.125931	0.199326	0.197609	0.215444	0.214369	0.115028	0.068016	0.0755945	0.0519942	0.0324578	0.0185468	0.110873	0.0927347	0.0734827	0.135888	0.175779	0.159868	0.10431	0.0829089	0.0104175	-0.030645	-0.269149		'G098'	-0.374426	-0.360493	-0.262803	-0.131404	-0.124118	-0.120525
'G099'	0.379075	0.403325	0.261841	0.33508	0.332422	0.279635	0.265526	0.274482	0.237345	0.314312	0.34307	0.306662	0.257962	0.216354	0.24885	0.278466	0.204438	0.248581	0.103347	0.010308	-0.0120817	0.0424116	0.0363371	-0.00298389	0.0473102	0.103816	0.162267	0.249007	0.294808	0.329178	0.294527	0.289688	0.281088	0.205416	0.124418	0.0748062	0.0352742	-0.0475309	-0.0493091	0.00944376	-0.170931		'G099'	-0.159973	-0.0682554	-0.0897395	-0.101007	-0.118105	-0.13003
'L024'	0.301872	0.435062	0.482698	0.512868	0.451839	0.435676	0.415136	0.384472	0.440754	0.391537	0.362366	0.365759	0.484558	0.475496	0.482905	0.456985	0.464248	0.391594	0.376558	0.341469	0.227324	0.140092	0.138201	0.0965645	0.0832461	0.0874992	0.111544	0.0496759	0.0192246	0.0300838	0.0122325	-0.0756981	-0.054772	-0.044996	-0.0776759	-0.114397	-0.141236	-0.0994678	-0.0812488	-0.18751	-0.370459		'L024'	-0.421667	-0.252832	-0.292848	-0.265874	-0.288515	-0.281014
'L025'	0.18927	0.32515	0.505746	0.457268	0.382755	0.350199	0.343307	0.299308	0.117315	0.0605788	0.0508241	0.0830777	0.0771638	0.0675101	0.0558968	0.0822137	0.0451243	0.107021	0.182164	0.121979	0.118923	0.103857	0.090061	0.18364	0.097577	0.160865	0.11609	0.0740645	0.0819543	0.0846354	0.0963287	0.140358	0.0833392	0.115703	0.0327012	0.0189117	0.0520582	0.00970296	-0.055526	-0.118196	0.268934		'L025'	-0.26444	-0.131618	-0.0193622	-0.0671541	-0.162394	-0.142824
'L026'	0.223243	0.318826	0.456429	0.431815	0.438508	0.494197	0.540244	0.555935	0.492537	0.514526	0.498918	0.564298	0.55503	0.568554	0.508157	0.504242	0.466855	0.447449	0.357571	0.305648	0.188896	0.149769	0.10228	0.0525054	-0.0370738	-0.0525306	-0.0648441	-0.0724229	-0.035822	-0.0335806	-0.0795925	-0.0939392	-0.0724608	-0.0929521	-0.146308	-0.203079	-0.225803	-0.293178	-0.33833	-0.4545	-0.458492		'L026'	-0.214233	-0.217134	-0.0872794	-0.0716397	-0.110593	-0.10612
'G101'	0.19303	0.171014	-0.00563621	-0.154419	-0.0722504	-0.115279	-0.24216	-0.212209	-0.161104	-0.18376	-0.0656724	0.0200547	-0.0264786	0.00069243	-0.080906	0.0341673	-0.0999083	-0.15515	-0.0760969	-0.110793	-0.11904	-0.0480924	-0.118172	-0.0270874	-0.0941192	0.0706935	0.0634845	0.0861162	-0.00996329	0.0337018	-0.0449157	-0.0178234	0.0555567	0.139366	0.123143	0.0767887	0.051332	0.0769462	0.147624	-0.0565594	0.122135		'G101'	-0.116172	-0.317921	-0.141538	-0.228869	-0.219332	-0.210463
'L021'	0.0286198	0.266879	0.0898438	0.168588	0.232174	0.273604	0.315731	0.291449	0.345991	0.467539	0.471484	0.480871	0.43479	0.416043	0.425214	0.36823	0.414654	0.368702	0.33696	0.382865	0.343013	0.362398	0.414441	0.358368	0.262054	0.210606	0.212585	0.147247	0.0199409	0.0123044	-0.0235097	-0.165366	-0.162587	-0.0883207	-0.140146	-0.0968977	-0.0894278	-0.0708185	0.0268911	-0.00834735	0.180026		'L021'	-0.0155444	-0.104031	-0.173165	-0.226267	-0.254387	-0.314181
'L022'	0.534518	0.146328	0.104661	0.0567226	0.013729	-0.030599	0.0669754	0.0660312	0.121736	0.166738	0.126038	0.130504	0.155895	0.233164	0.223443	0.148738	0.155765	0.137683	0.0918076	0.201152	0.17874	0.179152	0.126038	0.150151	0.15074	0.182163	0.170161	0.147134	0.0612673	0.153967	0.0913176	0.144239	0.188165	0.0785212	0.0245539	-0.00803366	-0.00444965	-0.0616548	-0.10403	-0.105351	0.0683151		'L022'	-0.35624	-0.292545	-0.232562	-0.292802	-0.310165	-0.300352
'S060'	-0.0720389	-0.00795348	0.0365695	0.0112846	-0.0107713	-0.0373828	-0.128696	-0.0302151	-0.0125923	-0.0450511	0.0213776	0.0497119	-0.0156731	0.0188253	0.016697	0.0703509	-0.0401027	-0.0918832	-0.106839	-0.218825	-0.275165	-0.225045	-0.208741	-0.188349	-0.185527	-0.207161	-0.175152	-0.159805	-0.108625	-0.0939736	-0.109166	-0.143989	-0.0679176	-0.0712329	-0.0485364	-0.0910032	-0.11355	-0.121217	-0.108456	-0.335834	-0.450148		'S060'	-0.577063	-0.318338	-0.00440367	-0.0869264	-0.105757	-0.0353959
'G093'	-0.0213679	0.152226	0.289967	0.396389	0.501561	0.70952	0.599652	0.335696	0.0665734	-0.164357	-0.198768	-0.184561	-0.140414	-0.0945904	0.00053526	0.121818	0.204368	0.255334	0.262203	0.201808	0.120327	0.0223746	-0.0216423	-0.0919615	-0.178993	-0.267312	-0.306134	-0.313967	-0.309364	-0.282401	-0.217897	-0.0958562	0.0396093	0.202348	0.188462	0.104545	-0.111199	-0.292862	-0.488396	-0.692448	-0.893389		'G093'	-0.239327	-0.356179	-0.194861	-0.123693	0.00195611	-0.025607
'J075'	-0.163969	0.110646	0.0833161	0.253339	0.341935	0.358217	0.396883	0.369711	0.322004	0.396737	0.208883	0.293968	0.207712	0.230436	0.187279	0.113823	0.0475144	0.0753569	0.148342	0.200892	0.137032	0.0937998	0.0465918	0.150825	0.190575	0.244676	0.229702	0.0472638	-0.0358934	0.00726147	-0.0827757	-0.125464	-0.192025	-0.23309	-0.31519	-0.302451	-0.332352	-0.423032	-0.336998	-0.451227	-0.659412		'J075'	-0.223219	-0.127748	-0.275608	-0.212467	-0.193945	-0.151294
'J076'	0.756032	0.621912	0.569127	0.554364	0.499276	0.484005	0.436022	0.420884	0.373933	0.394786	0.446756	0.467139	0.467639	0.475308	0.561372	0.578176	0.685136	0.632498	0.554672	0.483902	0.441641	0.460703	0.46418	0.353971	0.319776	0.164497	0.158808	0.239846	0.182699	0.131552	0.0480802	0.112524	0.0163009	0.0198575	0.0429672	0.0555467	0.0817187	0.148757	0.0646507	0.267127	0.660908		'J076'	-0.233495	-0.172718	-0.0881064	-0.0485575	0.0301119	0.0322212
'J077'	0.175064	0.18906	0.202952	0.211381	0.21284	0.212649	0.211412	0.176242	0.124944	0.077177	0.0388351	0.00167234	-0.033074	-0.0552926	-0.0574186	-0.0183525	0.019008	0.0480408	0.071843	0.115435	0.17896	0.229709	0.262039	0.279996	0.310067	0.311461	0.279556	0.202417	0.093135	-0.000954625	-0.083705	-0.154727	-0.205188	-0.214701	-0.173596	-0.103101	-0.0163018	0.0594703	0.128436	0.196676	0.26415		'J077'	0.179617	-0.25034	-0.219289	-0.147611	-0.0908439	-0.126303
'J078'	0.0555941	0.217314	0.244675	0.179609	0.310076	0.307191	0.288472	0.311029	0.275076	0.278565	0.271284	0.318366	0.23391	0.151012	0.192649	0.171755	0.178644	0.171427	0.145892	0.144689	0.101057	0.0891024	0.096599	0.10384	0.111651	0.0961092	0.124707	0.0913709	0.0673546	0.0750652	0.0332708	0.00924523	-0.0269148	-0.0694293	-0.0898455	-0.0929586	-0.0794063	-0.0794982	0.00975778	0.0388507	-0.152033		'J078'	-0.494034	-0.394144	-0.296673	-0.203774	-0.262505	-0.189348
'L028'	0.328425	0.0942123	0.177654	0.137187	0.193664	0.147208	0.119497	0.188165	0.229536	0.171545	0.178364	0.121578	-0.00718629	-0.201294	-0.193163	-0.0844294	-0.152895	-0.157581	-0.134306	-0.154453	-0.160697	-0.0792142	0.0536425	0.0392101	-0.0921573	-0.140354	-0.163017	-0.230112	-0.167303	-0.108416	-0.0399556	-0.0499041	-0.0088158	0.0568965	0.1222	0.0954576	0.101715	0.0621918	0.0205747	-0.0771224	-0.0930399		'L028'	0.0695825	-0.150975	-0.252578	-0.127895	-0.0924732	-0.0936148
'L029'	0.0927178	-0.0403088	-0.0206759	0.123525	0.185927	0.170071	0.2261	0.27394	0.263788	0.294724	0.278637	0.264788	0.254462	0.14759	0.224062	0.215583	0.245567	0.266423	0.25681	0.252448	0.254812	0.254552	0.280068	0.21196	0.204016	0.144661	0.144265	0.105311	0.128242	0.108468	0.0742679	0.0306412	-0.00651061	-0.00767221	0.00915833	-0.0406941	-0.0316793	-0.142026	-0.0549849	-0.053453	-0.185563		'L029'	-0.0703667	-0.388157	-0.36336	-0.226722	-0.182359	-0.225681
'L030'	0.152203	0.231706	0.0265919	0.00695868	0.0470405	0.00402309	-0.0455586	-0.089458	-0.165079	-0.0728927	-0.062323	0.0149942	0.08547	0.0823003	0.14424	0.111867	0.227667	0.378395	0.407031	0.455082	0.480813	0.452909	0.405532	0.356311	0.307959	0.296382	0.240264	0.189283	0.119693	-0.0133884	0.0989122	0.125073	0.185843	0.191407	0.165668	0.135032	0.0963268	0.188602	-0.0457647	-0.133368	-0.260765		'L030'	-1.19773	-0.497503	-0.0690087	-0.186146	-0.181233	0.00982559
'G102'	0.439546	0.430605	0.317529	0.335319	0.302382	0.182514	0.084026	0.0645844	0.0364529	-0.0637718	-0.128618	-0.17974	-0.164192	-0.132645	-0.01853	0.129816	0.151228	0.256675	0.288354	0.338998	0.37132	0.297247	0.338196	0.313893	0.249801	0.30568	0.325469	0.335322	0.318881	0.320425	0.268684	0.224862	0.273394	0.300412	0.312452	0.318455	0.288545	0.324057	0.525706	0.475139	-0.151314		'G102'	-0.506167	-0.047213	0.196115	0.0325215	0.100197	0.139324
'J069'	0.272685	0.246931	0.346551	0.389883	0.370371	0.318332	0.329814	0.345688	0.336556	0.316723	0.318644	0.266939	0.219136	0.205476	0.232985	0.213993	0.1802	0.210091	0.149346	0.120809	0.118211	0.117119	0.0772975	0.0239252	-0.0116119	-0.068109	-0.151917	-0.107083	-0.161369	-0.19846	-0.205689	-0.081945	-0.0586892	-0.0532556	-0.0420627	-0.0781951	-0.140681	-0.101698	-0.288659	-0.38019	-0.394417		'J069'	0.0513622	0.0161399	-0.00285625	0.00715202	0.000578182	-0.017171
'J074'	0.499291	0.564647	0.490073	0.461186	0.483787	0.467494	0.512611	0.407826	0.323328	0.385588	0.310686	0.320334	0.304199	0.299907	0.336795	0.327219	0.397701	0.439306	0.370865	0.425929	0.425036	0.356678	0.325058	0.245085	0.178928	0.0807354	0.0267995	0.00471362	-0.0608671	-0.0669229	-0.0748403	-0.0299405	-0.00864551	-0.00996033	0.037997	0.104963	0.14607	0.183022	0.181237	0.278581	0.259957		'J074'	0.332162	-0.0562692	-0.171546	-0.190993	-0.229831	-0.286223
'J079'	-0.402081	-0.228235	-0.184365	-0.198436	-0.140608	-0.0391538	-0.00937253	0.0224838	-0.0590535	0.0499479	0.152405	0.246636	0.221258	0.250032	0.139364	0.154207	0.0591796	0.202342	0.101976	0.0470332	0.0774141	0.069011	0.067071	0.200419	0.225805	0.329051	0.238988	0.340961	0.34047	0.277633	0.274351	0.364128	0.223242	0.192455	0.0528096	0.0421596	-0.01172	-0.088205	-0.291387	-0.296982	0.0568644		'J079'	-0.298941	-0.310761	-0.419171	-0.378224	-0.31358	-0.307652
'J080'	0.0183581	0.125786	0.126468	0.159075	0.238509	0.171567	0.217307	0.197489	0.284456	0.194099	0.331053	0.395995	0.383852	0.445524	0.497018	0.487727	0.462164	0.442865	0.48383	0.366256	0.251365	0.169139	0.152444	0.224667	0.133238	0.273568	0.243924	0.276045	0.268822	0.299527	0.246685	0.181965	0.0891508	0.151284	0.0229123	-0.0506179	0.0455565	-0.0010542	0.0924296	0.210841	1.06308		'J080'	-0.288393	0.118203	-0.0393773	-0.0917214	-0.0969576	-0.0201446
'L031'	-0.053891	0.104238	0.196151	0.200601	0.298066	0.389998	0.338513	0.394657	0.380705	0.399505	0.462332	0.520055	0.431231	0.400794	0.358458	0.377722	0.368999	0.309098	0.262629	0.234019	0.146092	0.188863	0.113904	0.0945574	0.134745	0.064503	0.102528	0.114225	0.124752	0.124207	0.115353	0.098176	0.0859396	0.00725717	0.0269259	-0.0419686	-0.023129	-0.108224	-0.0877278	-0.103782	0.119887		'L031'	0.0905485	-0.270264	-0.247431	-0.303357	-0.242726	-0.305962
'M049'	0.032892	0.277143	0.362516	0.294753	0.277838	0.263747	0.242129	0.328025	0.245176	0.217287	0.249476	0.209863	0.155045	0.361929	0.430668	0.43881	0.37941	0.450713	0.481397	0.513802	0.530603	0.554171	0.416452	0.368212	0.295819	0.347956	0.294282	0.28358	0.326062	0.286705	0.235923	0.171569	0.174836	0.167843	0.04403	0.0304579	0.0111885	-0.0791658	-0.0592884	-0.0309717	-0.035076		'M049'	-0.0717086	-0.146478	-0.0703988	-0.125139	-0.149671	-0.13371
'M050'	-0.397013	-0.0150849	-0.145759	-0.0949494	-0.129391	-0.120889	-0.183533	-0.224572	-0.0776512	-0.0337069	-0.0537183	-0.0412238	0.0803128	0.118911	0.160181	0.175153	0.199169	0.0671076	0.112283	0.158082	0.20767	0.160349	0.192914	0.170734	0.197872	0.262583	0.324086	0.332561	0.365005	0.201807	0.17707	0.124794	0.168352	0.273735	0.130439	0.0649604	0.0323633	0.0875812	0.0995303	-0.218981	0.0197912		'M050'	0.450118	0.0431627	-0.126445	-0.169759	-0.166263	-0.140462
'M051'	-0.465995	-0.116874	-0.19158	0.0993856	0.119065	0.130181	0.0965695	0.0398771	0.121116	0.10339	0.0793789	-0.00101772	-0.062008	-0.0807051	-0.00943475	0.0578188	0.136546	0.0999617	0.0961004	0.118099	0.0743272	0.150407	0.161537	0.111513	0.051761	0.00300032	0.0653149	0.0402885	-0.0636676	-0.0890068	-0.124975	-0.0649857	-0.0259874	0.0276031	0.0525088	0.0156177	0.0233649	0.122282	0.0392384	-0.0885303	-0.399277		'M051'	-0.135912	-0.307368	-0.392936	-0.292165	-0.350009	-0.386536
'M052'	0.486576	0.229064	0.211509	0.216651	0.198076	0.14726	0.0795644	-0.0143127	-0.0717559	-0.0296466	0.0629561	-0.0635707	-0.0743696	-0.107353	-0.0857629	-0.00329434	0.0793851	0.156457	0.140722	0.0911197	0.159042	0.162484	0.139684	0.145828	0.165762	0.0593236	0.0102183	0.0257184	-0.00944245	-0.0619821	-0.103739	-0.116258	-0.186362	-0.241479	-0.169688	-0.174664	-0.234468	-0.234212	-0.169775	-0.0631236	-0.0329891		'M052'	-0.495248	-0.331902	-0.15597	-0.10663	-0.0953254	-0.0506055
'M053'	0.475417	0.158288	-0.123397	-0.0553381	-0.112883	-0.183041	-0.1335	-0.114079	-0.0214553	0.104883	0.10063	0.11037	0.110932	0.194052	0.335801	0.315591	0.420458	0.390727	0.391762	0.35196	0.306033	0.325722	0.283729	0.14984	0.0973366	-0.0204401	-0.0801735	-0.188079	-0.118947	-0.0557638	-0.10385	-0.0832401	-0.0529531	-0.0109072	0.0410123	0.133287	0.150029	0.093141	0.19509	0.206656	-0.360426		'M053'	-0.167624	0.0136854	-0.122717	-0.134517	-0.280627	-0.232257
'M054'	0.0915481	0.143229	0.189848	0.233889	0.284905	0.296888	0.300478	0.325068	0.346844	0.255891	0.0928071	-0.0186196	-0.0752785	-0.131273	-0.145784	-0.0477736	0.128935	0.290333	0.383965	0.462002	0.545471	0.614404	0.634021	0.665398	0.643284	0.568909	0.467707	0.366604	0.310972	0.245283	0.156857	0.154254	0.209947	0.240048	0.240617	0.231697	0.248556	0.236541	0.222324	0.198902	0.171582		'M054'	-0.131025	-0.238122	-0.290595	-0.254217	-0.198279	-0.165416
'M055'	0.643127	0.419342	0.363325	0.374919	0.28493	0.204478	0.243264	0.278251	0.237556	0.231813	0.20998	0.128526	0.117961	0.188321	0.307737	0.226693	0.247329	0.249903	0.324927	0.329217	0.349907	0.353166	0.256582	0.146304	0.131204	0.00705735	-0.00770239	-0.0945838	-0.167123	-0.193766	-0.184288	-0.193718	-0.264839	-0.224448	-0.237763	-0.268689	-0.211327	-0.158905	-0.150187	-0.0270521	0.482747		'M055'	-0.199062	-0.103155	-0.278455	-0.223315	-0.196647	-0.21032
'M056'	-0.0519707	0.200691	0.17414	0.0922521	0.0674333	0.0464673	-0.0968522	-0.0581185	-0.0479528	-0.113163	-0.105887	-0.0912873	0.149405	0.110734	0.145712	0.219097	0.215071	0.271888	0.268895	0.308249	0.320578	0.157696	0.194687	0.141969	0.0697035	0.0623695	0.0591471	0.0615707	0.0377369	0.0447575	-0.0218038	-0.0284649	-0.0259197	0.0342101	0.0201724	0.0276599	-0.0145355	-0.0595126	-0.0807783	-0.0600389	-0.452565		'M056'	-0.757325	-0.364627	-0.232114	-0.188642	-0.13159	-0.069701
'S061'	0.252771	0.13973	0.121151	0.093519	-0.00906137	-0.018844	0.010755	0.0495245	0.0940746	0.187389	0.194467	0.15207	0.173162	0.180788	0.157805	0.169962	0.0795269	0.108192	0.0208918	-0.0110677	0.0346006	0.0536004	0.104043	0.100447	0.073876	0.115739	-0.0154557	-0.0402846	0.0299684	0.0995781	0.104851	0.128192	0.124452	0.180582	0.143061	0.166668	0.151151	0.0353152	-0.0315132	-0.144938	-0.236213		'S061'	0.279243	0.185937	0.103857	0.0277869	-0.0554746	-0.105959
'S062'	0.00227058	0.36997	0.445963	0.32079	0.271925	0.25669	0.215621	0.194972	0.183553	0.0583721	0.000909893	0.0732989	0.11155	0.111069	0.0914555	0.129415	0.014787	0.0498113	0.0697145	0.031751	0.0623662	0.0614507	0.0590268	0.0793871	0.109778	0.223701	0.223679	0.271255	0.304319	0.256867	0.192393	0.177009	0.260995	0.264434	0.206429	0.0793061	0.0576681	0.0806559	0.154329	-0.111369	0.224508		'S062'	0.248023	-0.274656	-0.0186334	0.0978088	-0.0376082	-0.0651487
'S064'	1.13516	0.919764	0.71318	0.525375	0.351852	0.246928	0.19203	0.216886	0.326056	0.40547	0.393012	0.320492	0.267927	0.211788	0.144988	0.0690215	0.0130715	0.00996068	0.0255082	0.0184964	-0.0194274	-0.0530814	-0.0782892	-0.113041	-0.174714	-0.233639	-0.200538	-0.144425	-0.0806195	-0.0273119	0.0506491	0.157598	0.196116	0.204539	0.274216	0.32808	0.325336	0.252139	0.183753	0.113715	0.0385712		'S064'	-0.551509	-0.52709	-0.505056	-0.487086	-0.473004	-0.423101
'J081'	0.0648611	0.0109835	0.0168793	0.037825	0.0655032	0.0545171	0.0555428	0.134158	0.0587968	0.137126	0.130845	0.173423	0.217386	0.0972805	0.167749	0.154546	0.110114	0.17569	0.207262	0.180983	0.0920079	0.0581888	0.254906	0.210707	0.256289	0.215451	0.1056	0.0889511	0.112392	0.00998793	-0.0394238	-0.204968	-0.223588	-0.202011	-0.235555	-0.209354	-0.196254	-0.0750548	0.060734	0.0328219	0.266115		'J081'	-0.117091	-0.327209	-0.352532	-0.233633	-0.0960577	-0.103773
'L032'	-0.994602	-0.2612	0.202849	0.17378	0.156911	0.213623	0.193915	0.115698	0.188572	0.208811	0.313362	0.193434	0.0920307	0.0422599	0.120974	0.142253	0.171852	-0.00651065	-0.17015	-0.301378	-0.237537	-0.188522	-0.187714	-0.0741895	-0.00882418	-0.0948513	-0.0109177	-0.0147279	-0.221154	-0.0323837	-0.0199152	0.0319606	-0.137317	-0.0147434	0.0877855	0.0876662	0.0247055	0.131987	0.212247	0.0279918	-0.654417		'L032'	-0.154567	-0.207411	-0.276867	-0.35842	-0.457862	-0.620489
'G107'	-0.550788	-0.413105	-0.266712	-0.113349	0.0349386	0.169563	0.265434	0.345786	0.441629	0.497961	0.427074	0.315843	0.240967	0.167109	0.0747297	0.0160105	0.00659689	-0.0295724	-0.0337824	-0.0185126	-0.0189725	-0.00644008	0.0206868	0.0488944	0.114004	0.1138	0.137597	0.0288014	-0.0293116	0.0169047	0.0990959	0.128418	0.230713	0.399611	0.455516	0.375684	0.241744	0.126745	0.00955134	-0.117215	-0.244567		'G107'	-0.34812	-0.222987	-0.111645	-0.0178065	0.0693114	0.0624946
'G108'	-0.143425	-0.13723	-0.127295	-0.115151	-0.105608	-0.105266	-0.116226	-0.0498988	0.1509	0.312033	0.380614	0.399954	0.426585	0.507241	0.598965	0.46062	0.325518	0.281609	0.308398	0.346269	0.330387	0.285627	0.298061	0.343001	0.388751	0.34856	0.242817	0.165312	0.153687	0.174093	0.211765	0.279321	0.370323	0.459571	0.52301	0.563101	0.574311	0.503266	0.425179	0.355287	0.280898		'G108'	-0.0377003	-0.0674712	-0.101691	-0.140596	-0.186015	-0.239726
Mean	0.220343	0.191091	0.195009	0.199416	0.205876	0.203545	0.209462	0.211412	0.216045	0.217563	0.223441	0.225953	0.217951	0.22139	0.227065	0.232184	0.235914	0.241826	0.240659	0.223331	0.205495	0.19243	0.175793	0.154424	0.130797	0.108921	0.0850222	0.0656057	0.0555716	0.0436844	0.0347462	0.029763	0.0325216	0.0381858	0.0359116	0.0288489	0.0199866	0.0186173	0.0139204	-0.0101081	-0.0276401		Mean	-0.148516	-0.141636	-0.131545	-0.121125	-0.118524	-0.11702
SEM	0.022802	0.0135932	0.0117312	0.0102097	0.00928249	0.00965663	0.00951842	0.0093474	0.00913993	0.0093519	0.00922713	0.00920627	0.00929765	0.00951245	0.00980801	0.00959823	0.0105448	0.0104114	0.010502	0.0104612	0.0103895	0.0103313	0.0101619	0.00890339	0.0093514	0.00953301	0.00955791	0.0098452	0.00994639	0.00966783	0.00945383	0.00941725	0.00971417	0.00964638	0.0101672	0.00979989	0.00946828	0.00996022	0.0110132	0.0129661	0.0200857		SEM	0.0178721	0.0112602	0.00929452	0.00798631	0.00732837	0.00764343
[truncated: 35 more columns]

## Sheet: Figure 2B
Trial Initiation Time (z-score)
	Low -> Mixed																																											High -> Mixed
	Trial From Block Switch																																											Trial From Block Switch
Rat	-20	-19	-18	-17	-16	-15	-14	-13	-12	-11	-10	-9	-8	-7	-6	-5	-4	-3	-2	-1	0	1	2	3	4	5	6	7	8	9	10	11	12	13	14	15	16	17	18	19	20		Rat	-20	-19	-18	-17	-16	-15
'C015'	0.0574444	0.12321	0.184092	0.238448	0.279422	0.249442	0.2086	0.150477	0.0693611	0.000469908	-0.0245528	-0.0293485	-0.0342482	-0.0470986	-0.0519857	-0.0534345	-0.0597483	-0.0672744	-0.0679025	-0.072873	-0.0882787	-0.119982	-0.153917	-0.181857	-0.204296	-0.220605	-0.225412	-0.225767	-0.225684	-0.225811	-0.223988	-0.217967	-0.205327	-0.182626	-0.157724	-0.136152	-0.111368	-0.0666979	-0.0196835	0.0267982	0.0744876		'C015'	-0.0970527	-0.043541	0.00284317	0.0433587	0.0821613	0.089067
'C033'	0.0768942	0.0631737	0.0499168	0.0363834	0.0198388	0.00450599	-0.00714301	-0.0234445	-0.0427941	-0.0512498	-0.0564324	-0.0602164	-0.0511553	-0.031336	-0.0165802	-0.0133409	-0.0134594	-0.0131907	-0.0243768	-0.0492319	-0.0744135	-0.0911271	-0.105443	-0.127866	-0.148674	-0.160486	-0.168169	-0.176657	-0.183748	-0.19025	-0.193782	-0.197143	-0.197149	-0.1882	-0.180061	-0.177058	-0.170861	-0.156416	-0.141573	-0.127687	-0.113611		'C033'	-0.103752	-0.107663	-0.111017	-0.114432	-0.116732	-0.11091
'C034'	0.113093	0.0971398	0.0814061	0.0689568	0.0651606	0.078864	0.0800564	0.0865875	0.112722	0.124566	0.106813	0.0760429	0.056278	0.0450724	0.0280125	0.00298179	-0.0198443	-0.0477005	-0.0770771	-0.110595	-0.142204	-0.159256	-0.159235	-0.148241	-0.133163	-0.124232	-0.119854	-0.116105	-0.117588	-0.128953	-0.145011	-0.156171	-0.163178	-0.170485	-0.172898	-0.1696	-0.163758	-0.152636	-0.140072	-0.127732	-0.115222		'C034'	-0.0368625	-0.0202234	-0.00522503	0.00979463	0.0272705	0.039346
'C035'	-0.0463492	-0.0128459	0.0150619	0.0385322	0.0613787	0.0683007	0.064416	0.0447685	0.0238059	0.00886092	-0.00216221	-0.00671245	0.00146084	0.0193124	0.0431351	0.0692339	0.0998333	0.115487	0.0988817	0.0710633	0.0503822	0.039108	0.0195637	-0.00696207	-0.0280384	-0.0344319	-0.0448116	-0.0615828	-0.0792798	-0.0841566	-0.0837503	-0.0917614	-0.103825	-0.114976	-0.130025	-0.150227	-0.169961	-0.173866	-0.176251	-0.177755	-0.177878		'C035'	-0.078371	-0.0593182	-0.0413619	-0.0255628	-0.009595	0.00840078
'C036'	0.215729	0.192023	0.168586	0.146201	0.121809	0.0934876	0.0771113	0.0683558	0.0554805	0.0379092	0.0231098	0.00184195	-0.0260621	-0.0417149	-0.0225517	0.0166387	0.0664097	0.107605	0.114606	0.104532	0.0776991	0.0344086	-0.0144575	-0.0599957	-0.0884513	-0.0932013	-0.0988093	-0.110739	-0.117604	-0.121603	-0.133069	-0.151938	-0.170219	-0.182348	-0.192746	-0.201419	-0.201645	-0.195401	-0.189826	-0.184618	-0.178943		'C036'	0.0413387	0.0182807	-0.0028266	-0.0218673	-0.041441	-0.0526581
'E001'	0.119047	0.130106	0.133247	0.134632	0.136828	0.1201	0.100406	0.0855061	0.0826445	0.0896624	0.0919411	0.06866	0.0348445	0.0306003	0.0491529	0.0717493	0.0926872	0.0872423	0.0562981	0.0111461	-0.0480491	-0.111113	-0.159149	-0.179562	-0.188984	-0.194568	-0.199226	-0.202579	-0.203903	-0.20601	-0.206409	-0.206049	-0.202436	-0.193174	-0.180626	-0.168064	-0.15748	-0.158646	-0.160079	-0.162762	-0.168124		'E001'	-0.0861065	-0.0950776	-0.104327	-0.114823	-0.125771	-0.121037
'E002'	0.060987	0.0753823	0.0861174	0.0904451	0.0914238	0.0780009	0.0602001	0.0273827	-0.00648715	-0.0155602	0.0108095	0.032519	0.030657	0.0206322	0.00683252	-0.0147593	-0.0327771	-0.0206095	-0.00467459	-0.00174392	-0.00930068	-0.0211553	-0.0438799	-0.0800916	-0.118012	-0.137062	-0.123232	-0.104339	-0.0894087	-0.0694804	-0.0415534	-0.0181395	-0.0231762	-0.0489966	-0.0655157	-0.0782686	-0.0891179	-0.0881617	-0.085598	-0.0806826	-0.0734422		'E002'	0.0120685	-0.0228015	-0.0553029	-0.0875388	-0.119449	-0.132554
'E003'	0.00813582	-0.00271119	-0.0128084	-0.0219291	-0.0313932	-0.0411253	-0.0367885	-0.0238318	-0.0190838	-0.0224502	-0.0188735	-0.0126578	-0.00866553	-0.00792224	-0.00254602	0.00868778	0.0130558	0.00382875	-0.0172509	-0.0457594	-0.0780404	-0.104407	-0.133331	-0.158521	-0.182588	-0.199213	-0.20472	-0.208424	-0.217426	-0.223255	-0.22082	-0.220925	-0.228964	-0.239701	-0.243504	-0.241254	-0.233744	-0.218932	-0.204156	-0.187837	-0.169885		'E003'	-0.124128	-0.130352	-0.136214	-0.141371	-0.145519	-0.149563
'E004'	0.0832846	0.0564879	0.0309581	0.00461689	-0.0252843	-0.0502662	-0.0592246	-0.0595882	-0.0621479	-0.0491392	-0.0238086	0.000949642	0.0116574	0.0147264	0.0174884	0.0257017	0.0282987	0.0237262	0.0160737	0.00667299	-0.00738306	-0.0279127	-0.0507341	-0.0594333	-0.0653509	-0.0748666	-0.0843992	-0.0940727	-0.103706	-0.11235	-0.119678	-0.119191	-0.115572	-0.111533	-0.106904	-0.0995959	-0.0922025	-0.0928127	-0.0945632	-0.0968819	-0.0998928		'E004'	-0.149794	-0.141897	-0.133748	-0.12563	-0.119201	-0.121066
'E005'	-0.0723187	-0.0662947	-0.0580948	-0.047737	-0.0376526	-0.0146753	0.0126876	0.0354097	0.0563531	0.0684528	0.0602336	0.0433408	0.028477	0.0169965	0.000402161	-0.0175566	-0.0238341	-0.0302557	-0.0507292	-0.0730379	-0.0873909	-0.10205	-0.122972	-0.130117	-0.120711	-0.110392	-0.107115	-0.110452	-0.120001	-0.137122	-0.153473	-0.161916	-0.156877	-0.144264	-0.12997	-0.114535	-0.109769	-0.123776	-0.138626	-0.153761	-0.170575		'E005'	-0.144854	-0.104805	-0.0685246	-0.0359828	-0.00515852	-0.00370185
'E006'	0.0324255	0.0343408	0.0331348	0.0285268	0.0287759	0.0345721	0.0335417	0.0449891	0.0657664	0.0761081	0.0763557	0.0811316	0.0790249	0.0671463	0.0415384	0.0253455	0.0121144	-0.0209715	-0.0458846	-0.0463598	-0.040066	-0.0422963	-0.0422971	-0.0535684	-0.0698542	-0.0932731	-0.12465	-0.142485	-0.134833	-0.104622	-0.0739504	-0.0617491	-0.0598946	-0.052343	-0.0530697	-0.073884	-0.106331	-0.130281	-0.154708	-0.178936	-0.202912		'E006'	0.170017	0.127909	0.0828051	0.0358483	-0.00993088	-0.0643289
'E007'	-0.0298041	-0.0162472	-0.0031604	0.00816375	0.0189383	0.0169498	0.00814021	0.00175702	-0.00282519	-0.0146599	-0.0132105	-0.00127733	0.0178574	0.045921	0.0702389	0.0920621	0.115099	0.114778	0.0941119	0.055429	0.000418037	-0.0463243	-0.0869374	-0.116059	-0.125807	-0.123892	-0.124739	-0.128889	-0.134309	-0.139654	-0.149508	-0.164666	-0.175385	-0.177666	-0.181314	-0.186159	-0.19093	-0.196779	-0.203798	-0.210097	-0.215813		'E007'	-0.127772	-0.134375	-0.139336	-0.14278	-0.145836	-0.143679
'E008'	-0.0237801	-0.00561171	0.0116333	0.0278334	0.0432611	0.0486458	0.0458262	0.0408204	0.0375543	0.0346434	0.0268317	0.0152986	0.00514189	-0.00962772	-0.0323953	-0.0542444	-0.0663307	-0.0699536	-0.0786532	-0.0876006	-0.0880671	-0.0862283	-0.0920959	-0.10332	-0.11207	-0.119694	-0.131858	-0.146377	-0.15346	-0.154942	-0.15502	-0.155228	-0.154323	-0.155842	-0.159707	-0.162632	-0.163688	-0.165237	-0.167389	-0.169156	-0.170494		'E008'	-0.071573	-0.0650547	-0.0611797	-0.0578985	-0.0526591	-0.0548139
'G001'	0.222228	0.209781	0.18405	0.152119	0.122676	0.0400521	-0.0647991	-0.160739	-0.203742	-0.213678	-0.218821	-0.222668	-0.208269	-0.171105	-0.109978	-0.0439033	0.035743	0.106797	0.117352	0.0799739	0.0150595	-0.0564808	-0.128047	-0.197217	-0.226259	-0.216261	-0.20343	-0.198561	-0.187471	-0.187521	-0.203064	-0.221966	-0.225965	-0.222839	-0.224276	-0.236172	-0.244445	-0.264212	-0.283716	-0.306132	-0.331552		'G001'	-0.180336	-0.139005	-0.099232	-0.0597668	-0.0202592	-0.0125248
'G002'	-0.176442	-0.158236	-0.14083	-0.12232	-0.101676	-0.080281	-0.0605985	-0.0379802	-0.00970822	0.0163286	0.0217863	0.00765972	-0.0184173	-0.0423956	-0.0502131	-0.0447658	-0.0240226	0.00487262	0.0143171	0.00634101	-0.0203069	-0.061173	-0.100746	-0.127388	-0.150496	-0.16638	-0.1745	-0.180523	-0.183658	-0.187466	-0.1871	-0.183614	-0.183134	-0.187591	-0.200052	-0.217057	-0.223047	-0.207597	-0.190025	-0.172356	-0.15367		'G002'	-0.0289022	-0.00939891	0.0123694	0.0367378	0.0598174	0.0856281
'G006'	0.245209	0.198297	0.150576	0.102794	0.0582888	0.0352962	0.0164639	0.00461519	-0.00050699	-0.00376719	-0.0036021	-0.00992617	-0.0135941	-0.0125446	-0.0144139	-0.0156082	-0.0150694	-0.0168019	-0.0275485	-0.0532911	-0.0774426	-0.0896158	-0.096819	-0.10298	-0.112412	-0.122132	-0.132355	-0.148096	-0.174486	-0.203487	-0.227882	-0.243139	-0.251798	-0.255656	-0.257832	-0.258281	-0.255685	-0.251558	-0.24778	-0.244991	-0.242793		'G006'	-0.00812444	-0.00766263	-0.00769451	-0.0108774	-0.0147183	-0.0173814
'G008'	-0.0937259	-0.0826092	-0.0685089	-0.0506206	-0.0327154	-0.0182766	-0.00794313	0.00283787	0.00467227	-0.00718362	-0.0196265	-0.0102057	0.0142621	0.0398412	0.0574803	0.0658843	0.0497532	0.0112254	-0.0325295	-0.0726208	-0.110309	-0.145632	-0.176462	-0.204142	-0.2239	-0.235918	-0.24036	-0.241585	-0.240721	-0.237408	-0.235824	-0.238468	-0.240617	-0.231952	-0.212637	-0.201554	-0.198387	-0.191488	-0.182434	-0.175594	-0.170381		'G008'	-0.077586	-0.0691898	-0.0613382	-0.0536273	-0.0446538	-0.0384415
'G012'	-0.0473809	-0.0548532	-0.0612449	-0.0665007	-0.0693263	-0.0549173	-0.0411924	-0.0287286	-0.0134112	0.0114105	0.0359493	0.0543812	0.0668299	0.0730032	0.0704073	0.0663937	0.0507167	0.0141609	-0.0330863	-0.0691954	-0.0996001	-0.129279	-0.154722	-0.145775	-0.129012	-0.123196	-0.130159	-0.147013	-0.165921	-0.185107	-0.20264	-0.217727	-0.223024	-0.221162	-0.224739	-0.237102	-0.245375	-0.236961	-0.227383	-0.21921	-0.210916		'G012'	-0.065178	-0.0536975	-0.0432849	-0.0344382	-0.0257943	-0.023386
'G021'	0.0905858	0.0659371	0.0410427	0.0144721	-0.00901458	-0.0226591	-0.0386352	-0.0521457	-0.0547686	-0.050656	-0.0475607	-0.0418775	-0.0377235	-0.0459521	-0.0651315	-0.0763046	-0.0802514	-0.0889291	-0.100214	-0.108844	-0.115101	-0.13034	-0.154825	-0.168533	-0.173116	-0.177979	-0.183019	-0.189467	-0.197231	-0.204975	-0.202417	-0.188442	-0.170193	-0.151875	-0.134936	-0.113171	-0.100675	-0.0997721	-0.0988301	-0.095702	-0.0916704		'G021'	-0.109104	-0.102173	-0.0923058	-0.0799127	-0.0687359	-0.0558159
'G022'	-0.0687609	-0.0318432	0.00382859	0.0398369	0.078086	0.0966489	0.0938165	0.0857151	0.0754487	0.0516232	0.0160902	-0.0141442	-0.0277651	-0.0333977	-0.034844	-0.0302759	-0.013531	0.00135656	-0.00223021	-0.0145505	-0.0315055	-0.0473882	-0.06999	-0.0908264	-0.102318	-0.105842	-0.108946	-0.112966	-0.117817	-0.119383	-0.122992	-0.130574	-0.139231	-0.143392	-0.139776	-0.135594	-0.131501	-0.126766	-0.122273	-0.117845	-0.114		'G022'	-0.14112	-0.119857	-0.0993648	-0.0790997	-0.0579441	-0.0429152
'G023'	-0.0724751	-0.0303089	0.00840185	0.0456926	0.0814346	0.114101	0.168226	0.218983	0.241733	0.252125	0.261648	0.246996	0.197112	0.14775	0.130489	0.127139	0.117437	0.0931319	0.0578117	0.0266816	-0.0127902	-0.0482613	-0.0615853	-0.0472718	-0.0363107	-0.040839	-0.0542325	-0.0713381	-0.0965062	-0.122563	-0.12621	-0.113827	-0.0932923	-0.0786584	-0.0729053	-0.0654971	-0.0564015	-0.062658	-0.0731639	-0.0827471	-0.0918732		'G023'	-0.166906	-0.159749	-0.154201	-0.149463	-0.144715	-0.136151
'G024'	0.158166	0.136876	0.115705	0.0940738	0.0756913	0.073442	0.0656415	0.0491967	0.0383555	0.0355369	0.0319725	0.0232707	0.0145791	0.00942291	0.00329666	-0.0110314	-0.028946	-0.0443301	-0.0580066	-0.0706055	-0.08484	-0.100212	-0.114627	-0.131626	-0.146299	-0.154535	-0.161064	-0.163186	-0.161348	-0.160823	-0.163283	-0.168799	-0.173366	-0.172873	-0.173916	-0.176362	-0.176979	-0.178771	-0.181044	-0.184394	-0.188296		'G024'	-0.113498	-0.104049	-0.0949934	-0.0868059	-0.0801395	-0.0752828
'G026'	0.0493246	0.0434577	0.0382636	0.033594	0.0281443	0.0362833	0.0599832	0.073981	0.0693316	0.0606823	0.0476038	0.0191769	-0.0161871	-0.0342442	-0.0232911	-0.00600017	0.00727963	0.0189801	0.0271116	0.0270812	0.0117104	-0.0119417	-0.0351768	-0.0603046	-0.081804	-0.102827	-0.120834	-0.127128	-0.123207	-0.119837	-0.123444	-0.128179	-0.128063	-0.126572	-0.124767	-0.123418	-0.119342	-0.116395	-0.112683	-0.109865	-0.108938		'G026'	-0.138622	-0.128363	-0.119055	-0.11104	-0.10266	-0.0978921
'G027'	0.0405649	0.0819947	0.118767	0.150839	0.181206	0.176926	0.155253	0.133387	0.119649	0.111614	0.107676	0.113502	0.130203	0.141944	0.145021	0.155806	0.177434	0.173595	0.145285	0.104409	0.0568729	-0.00215358	-0.0622297	-0.0980608	-0.122059	-0.144007	-0.155055	-0.159142	-0.16413	-0.172924	-0.179956	-0.179203	-0.174866	-0.170956	-0.164039	-0.152923	-0.147326	-0.151268	-0.155326	-0.159642	-0.165459		'G027'	-0.18994	-0.180881	-0.171254	-0.162338	-0.154827	-0.147919
'G028'	-0.0408299	-0.0458584	-0.0500444	-0.0537068	-0.0574029	-0.0561016	-0.053666	-0.0464348	-0.036789	-0.0283232	-0.019344	-0.0103405	-0.00974218	-0.0171602	-0.0297305	-0.0464095	-0.0618105	-0.0773221	-0.0906855	-0.0982181	-0.106611	-0.120829	-0.13108	-0.138341	-0.141471	-0.140952	-0.141187	-0.140594	-0.137945	-0.134447	-0.133624	-0.137339	-0.140515	-0.141391	-0.140061	-0.140062	-0.140632	-0.138902	-0.13636	-0.133779	-0.131341		'G028'	-0.0524084	-0.0491041	-0.0479149	-0.0490656	-0.0499665	-0.0525609
'G031'	0.00339171	0.0122313	0.0208944	0.0288458	0.0379575	0.048428	0.0537603	0.053369	0.0462072	0.0419488	0.0449735	0.0570824	0.077458	0.101053	0.124226	0.149159	0.161988	0.13942	0.092375	0.0431779	-0.00103655	-0.0477719	-0.0931506	-0.115759	-0.125465	-0.132412	-0.141814	-0.154905	-0.166127	-0.173588	-0.179206	-0.185847	-0.192893	-0.198349	-0.198699	-0.19804	-0.197219	-0.187245	-0.175529	-0.163367	-0.150264		'G031'	-0.113747	-0.121041	-0.127274	-0.132764	-0.138739	-0.135738
'G032'	-0.0124096	0.00582534	0.0229026	0.0397804	0.0573409	0.0574839	0.0395265	0.0179186	-0.00329064	-0.0286625	-0.0493409	-0.0533701	-0.0371303	-0.0196695	-0.00887779	0.00422177	0.0146977	0.00341309	-0.0183274	-0.0413039	-0.057951	-0.0753885	-0.0947498	-0.104335	-0.113097	-0.123178	-0.13148	-0.138511	-0.141043	-0.136281	-0.129788	-0.125036	-0.122552	-0.121451	-0.122534	-0.125369	-0.129067	-0.133275	-0.137504	-0.14203	-0.147326		'G032'	0.0423814	0.0419387	0.0418048	0.0416772	0.0373504	0.0193433
'G033'	0.147237	0.118171	0.0908435	0.0647489	0.0388867	0.0191765	0.00445546	-0.00750738	-0.0168413	-0.0283823	-0.0360533	-0.0418596	-0.0403229	-0.0279419	-0.00918909	0.00952326	0.0315711	0.0423048	0.0426569	0.0336401	0.0128886	-0.0110839	-0.0371382	-0.066911	-0.0966461	-0.124309	-0.146669	-0.160297	-0.16554	-0.163661	-0.15973	-0.155611	-0.151825	-0.150053	-0.149194	-0.146636	-0.139411	-0.126287	-0.113105	-0.0998117	-0.085885		'G033'	-0.0929306	-0.0925234	-0.0923348	-0.0912772	-0.0889488	-0.084549
'G034'	0.0122977	-0.007307	-0.0246252	-0.0383609	-0.04935	-0.0562208	-0.0686686	-0.0714429	-0.07216	-0.0832313	-0.0980536	-0.0915247	-0.0677121	-0.0441405	-0.0243132	-0.00344861	0.00610011	-0.01835	-0.0569637	-0.0904893	-0.11725	-0.14533	-0.163115	-0.163896	-0.162947	-0.161905	-0.157404	-0.154358	-0.151727	-0.149432	-0.14751	-0.149998	-0.159603	-0.171518	-0.176036	-0.172624	-0.167068	-0.160802	-0.153907	-0.14636	-0.139051		'G034'	-0.150819	-0.1346	-0.118927	-0.1034	-0.0854428	-0.0599555
'G035'	-0.0549041	-0.0264042	-0.000292891	0.0229211	0.0448752	0.0532269	0.0533914	0.0344424	0.00111279	-0.0337264	-0.0571222	-0.0605799	-0.0479231	-0.0292445	-0.00942929	0.0105261	0.0229759	0.0252332	0.0125948	-0.014576	-0.0339286	-0.0451678	-0.0646819	-0.0879584	-0.105453	-0.110697	-0.104971	-0.0993445	-0.0978454	-0.0903852	-0.0820484	-0.0799016	-0.089968	-0.106516	-0.123627	-0.138244	-0.15761	-0.170332	-0.180991	-0.189514	-0.197635		'G035'	-0.168256	-0.14755	-0.128204	-0.111674	-0.0977187	-0.0954608
'G036'	0.0150125	0.0290533	0.0419434	0.053766	0.0650885	0.0581071	0.0397385	0.019434	0.00352756	-0.0109178	-0.0195175	-0.0181182	-0.0157517	-0.0140049	-0.0121739	-0.0116242	-0.0134503	-0.0232251	-0.0326925	-0.0384781	-0.0486461	-0.0690857	-0.084486	-0.0925948	-0.106366	-0.123625	-0.136272	-0.146462	-0.154083	-0.159538	-0.157076	-0.148206	-0.141541	-0.136544	-0.135099	-0.13725	-0.141674	-0.15117	-0.16233	-0.173638	-0.184742		'G036'	-0.128299	-0.132668	-0.136955	-0.140592	-0.144932	-0.14395
'G037'	-0.102488	-0.064735	-0.0296696	0.00172967	0.0325536	0.0445414	0.0476167	0.0410416	0.039928	0.0430845	0.0463358	0.0397886	0.0279792	0.0108088	-0.00897959	-0.034174	-0.0523364	-0.0620717	-0.0618874	-0.0658268	-0.0786081	-0.0923105	-0.10182	-0.114122	-0.129732	-0.146595	-0.155454	-0.154915	-0.149325	-0.13815	-0.127553	-0.122424	-0.117676	-0.112635	-0.106496	-0.0966722	-0.0835723	-0.064979	-0.0457643	-0.0264951	-0.00777795		'G037'	-0.0582035	-0.0636699	-0.069392	-0.0749427	-0.0791644	-0.0691689
'G038'	-0.0614532	-0.038284	-0.0162225	0.00507864	0.0252243	0.0337528	0.0500515	0.0637878	0.0615674	0.0500003	0.0475314	0.0466153	0.0323344	0.00752907	-0.00398562	-0.00958329	-0.0214624	-0.0356774	-0.050997	-0.0671569	-0.082107	-0.0957428	-0.111363	-0.11974	-0.12534	-0.127228	-0.124864	-0.117991	-0.107081	-0.091418	-0.0759538	-0.062942	-0.0570033	-0.0628653	-0.0766366	-0.0954394	-0.113711	-0.128905	-0.143554	-0.157818	-0.17179		'G038'	-0.110751	-0.107439	-0.103664	-0.0991519	-0.094356	-0.0915931
'G039'	0.163198	0.140849	0.112617	0.0852219	0.0598112	0.01448	-0.0192178	-0.0302058	-0.0265503	-0.0230978	-0.0230538	-0.0181921	-0.000754015	0.00872496	0.0126722	0.011846	0.00452578	-0.0210619	-0.0661301	-0.118075	-0.142469	-0.146614	-0.147045	-0.142955	-0.136137	-0.123876	-0.113742	-0.107372	-0.10436	-0.101182	-0.101983	-0.111688	-0.125066	-0.136494	-0.140916	-0.127143	-0.105903	-0.0847828	-0.0619859	-0.0374647	-0.0145942		'G039'	-0.211159	-0.197117	-0.18236	-0.167069	-0.150938	-0.137747
'G040'	0.119224	0.086993	0.0548466	0.0233381	-0.00729068	-0.028496	-0.033053	-0.0212296	-0.00303805	0.010768	0.0202271	0.0259937	0.0265009	0.0193725	0.0127163	0.0109567	0.0109019	-0.00220015	-0.0214171	-0.0429346	-0.0645832	-0.0842566	-0.0962694	-0.103706	-0.114762	-0.126318	-0.13585	-0.143235	-0.152141	-0.159712	-0.164419	-0.168587	-0.174667	-0.181364	-0.186663	-0.189331	-0.189462	-0.187616	-0.185681	-0.183633	-0.181314		'G040'	-0.1561	-0.151723	-0.148055	-0.144703	-0.141629	-0.144107
'G041'	-0.0521706	-0.0375358	-0.0219957	-0.00627058	0.011226	0.0359314	0.0525606	0.056685	0.0577876	0.0560053	0.0481253	0.0430124	0.0499628	0.0692754	0.0909825	0.105757	0.115514	0.113023	0.0894503	0.0458745	-0.00385526	-0.0491176	-0.0857505	-0.118785	-0.143306	-0.151384	-0.150363	-0.152201	-0.157087	-0.161236	-0.165628	-0.170476	-0.172468	-0.17119	-0.17164	-0.1736	-0.175657	-0.182915	-0.190983	-0.200144	-0.210066		'G041'	-0.193606	-0.186665	-0.179678	-0.172592	-0.166147	-0.163103
'G042'	-0.0416686	-0.0429972	-0.0441134	-0.0440204	-0.0427758	-0.0313134	-0.00917494	0.0155405	0.0352516	0.0439776	0.0382906	0.0159544	-0.0209576	-0.0503658	-0.0543038	-0.0432543	-0.0229967	-0.0117927	-0.0136431	-0.0183795	-0.0336621	-0.058247	-0.0705922	-0.068126	-0.0728886	-0.0791087	-0.0837555	-0.0938209	-0.113041	-0.128813	-0.130021	-0.126412	-0.130352	-0.136257	-0.133779	-0.123248	-0.110377	-0.0943051	-0.078174	-0.0601595	-0.0409738		'G042'	-0.113755	-0.0996636	-0.0864533	-0.0746845	-0.064291	-0.0640896
'G043'	0.0907089	0.0545903	0.0257714	0.00243077	-0.0134456	0.0326776	0.0895232	0.136204	0.164025	0.16583	0.134496	0.0809389	0.0283798	-0.000392954	-0.00119371	0.0157254	0.0370462	0.0310186	0.0148058	-0.0019989	-0.0379295	-0.0853765	-0.120666	-0.120862	-0.105825	-0.100696	-0.0992644	-0.0857771	-0.0692763	-0.0654663	-0.0714246	-0.0779066	-0.0798245	-0.0912532	-0.109899	-0.119969	-0.122792	-0.125963	-0.129053	-0.130517	-0.131296		'G043'	-0.0873329	-0.086457	-0.087253	-0.0895387	-0.0918321	-0.0995561
'G044'	0.058261	0.0514948	0.0468352	0.0443815	0.0435794	0.0549887	0.0740771	0.0976696	0.107439	0.101953	0.0948967	0.0905054	0.0880286	0.0818454	0.0838015	0.102219	0.110202	0.0904395	0.064142	0.036795	0.0117256	-0.0253376	-0.073173	-0.102973	-0.12063	-0.140336	-0.155752	-0.160104	-0.15651	-0.155612	-0.154433	-0.148923	-0.145074	-0.149763	-0.156564	-0.158925	-0.16233	-0.168369	-0.173744	-0.177562	-0.180656		'G044'	-0.0696201	-0.0690201	-0.0711613	-0.0740312	-0.0766882	-0.0895643
'G045'	-0.0167556	-0.00809631	0.000737523	0.00928565	0.0183923	0.0241818	0.0240878	0.0286727	0.0367488	0.0461541	0.0506486	0.0549157	0.0582051	0.0600106	0.0586145	0.0600131	0.0585808	0.0434921	0.0197127	-0.00272004	-0.0364427	-0.0767767	-0.105786	-0.120142	-0.132808	-0.141919	-0.145411	-0.143968	-0.142886	-0.140205	-0.137093	-0.139922	-0.146925	-0.150099	-0.149486	-0.146421	-0.137751	-0.125032	-0.113594	-0.102023	-0.09043		'G045'	-0.10464	-0.0908009	-0.0768486	-0.0641865	-0.0522172	-0.042273
'G046'	0.147337	0.143771	0.13892	0.13393	0.126453	0.10386	0.0832443	0.0699723	0.0570867	0.0476016	0.0536174	0.0691363	0.0791675	0.0783239	0.077065	0.0757551	0.0665236	0.0440321	0.0182008	-0.00193863	-0.0270524	-0.0572417	-0.0830184	-0.0985476	-0.113221	-0.128698	-0.142005	-0.152734	-0.166742	-0.179895	-0.1852	-0.186335	-0.186184	-0.188613	-0.190096	-0.18878	-0.185623	-0.179275	-0.17233	-0.164681	-0.156362		'G046'	-0.13072	-0.133626	-0.136708	-0.139999	-0.142469	-0.144574
'G047'	-0.0230752	-0.0150099	-0.0024769	0.012801	0.0257262	0.0352355	0.0444491	0.0506713	0.0448707	0.0204728	-0.0117834	-0.0254824	-0.0219943	-0.00943919	0.00220314	0.0183292	0.0310838	0.0214185	-0.0042234	-0.0275194	-0.0537205	-0.076598	-0.0992313	-0.110597	-0.115797	-0.120216	-0.124471	-0.1192	-0.105067	-0.0905375	-0.0819066	-0.0785376	-0.0772059	-0.0807065	-0.0922077	-0.105269	-0.108978	-0.104742	-0.101499	-0.0981894	-0.093873		'G047'	-0.0963003	-0.106317	-0.115044	-0.123156	-0.131063	-0.12334
'G048'	-0.0980267	-0.0841905	-0.0676549	-0.0495871	-0.0321885	0.000461417	0.0363821	0.0609609	0.0768749	0.0872175	0.0820817	0.0620581	0.0454458	0.0442648	0.0480404	0.0375144	0.0174689	-0.00657688	-0.024247	-0.0443804	-0.0770436	-0.101465	-0.110183	-0.12682	-0.145812	-0.155842	-0.15509	-0.144971	-0.135035	-0.121004	-0.107739	-0.111049	-0.130945	-0.151024	-0.162543	-0.172377	-0.18035	-0.167132	-0.15118	-0.133431	-0.113656		'G048'	-0.101144	-0.078318	-0.0568397	-0.0344475	-0.012922	-0.0182583
'G051'	0.0545601	0.0321903	0.0102131	-0.012118	-0.0315364	-0.0285658	-0.0200309	-0.00852545	0.00567962	0.0172713	0.0172858	0.00814326	-0.0054892	-0.0210068	-0.0348008	-0.0353245	-0.0222429	-0.0220368	-0.0350394	-0.0394109	-0.0358914	-0.0413894	-0.0546066	-0.0598983	-0.0671891	-0.0836858	-0.108311	-0.129172	-0.141121	-0.144863	-0.138235	-0.128893	-0.123232	-0.122611	-0.118793	-0.113953	-0.118796	-0.130246	-0.139489	-0.148164	-0.158184		'G051'	-0.097635	-0.104378	-0.109332	-0.113327	-0.117383	-0.112753
'G052'	-0.0331621	-0.0132314	0.0023264	0.0146173	0.0238341	0.00602494	-0.0142848	-0.024736	-0.0132205	0.0174964	0.0497439	0.0755997	0.086862	0.0754971	0.0422515	-0.00399486	-0.0440941	-0.0694951	-0.0847226	-0.0962946	-0.103217	-0.11361	-0.130856	-0.15132	-0.15221	-0.14085	-0.130952	-0.12371	-0.1099	-0.104789	-0.122276	-0.147258	-0.147257	-0.135339	-0.133058	-0.132333	-0.120205	-0.118905	-0.12284	-0.128514	-0.133949		'G052'	-0.11008	-0.113396	-0.117305	-0.121526	-0.127059	-0.13628
'G053'	-0.0332863	-0.0259682	-0.0192798	-0.0134625	-0.00989376	-0.018163	-0.0252387	-0.0210881	-0.0184304	-0.0185031	-0.0231934	-0.0301406	-0.0414912	-0.0486183	-0.0535599	-0.0439045	-0.0322143	-0.0408905	-0.060915	-0.0721433	-0.0815619	-0.089969	-0.086308	-0.0701884	-0.0616334	-0.0658329	-0.0879445	-0.118534	-0.136221	-0.136788	-0.131725	-0.124402	-0.114775	-0.10414	-0.099802	-0.0957072	-0.0786935	-0.0586064	-0.0424533	-0.025052	-0.00557496		'G053'	-0.160205	-0.132374	-0.107764	-0.0861186	-0.0654803	-0.058223
'G054'	0.0591909	0.0764651	0.096407	0.119791	0.144063	0.14947	0.142458	0.133756	0.116144	0.0758997	0.0263011	0.00360721	0.0108897	0.0382766	0.0743875	0.105656	0.118593	0.090643	0.051714	0.0242294	-0.00757266	-0.0331146	-0.0382992	-0.032022	-0.0316875	-0.0469499	-0.0756055	-0.0981422	-0.112379	-0.123023	-0.127037	-0.125909	-0.122188	-0.115693	-0.10954	-0.10769	-0.10868	-0.106565	-0.104421	-0.102517	-0.0997473		'G054'	-0.12609	-0.120994	-0.113726	-0.106515	-0.100881	-0.0959788
'G055'	0.164186	0.101202	0.0457897	-0.00542558	-0.0464495	-0.019319	0.00999862	0.0279089	0.0461955	0.0521892	0.0351102	0.00420377	-0.0143394	-0.0358772	-0.0600749	-0.0820734	-0.0954287	-0.101527	-0.106802	-0.113098	-0.117681	-0.122109	-0.133328	-0.147882	-0.15833	-0.166563	-0.174395	-0.182079	-0.188546	-0.193388	-0.192181	-0.185724	-0.177129	-0.165454	-0.144018	-0.115264	-0.0818421	-0.0613439	-0.0438122	-0.02527	-0.00627289		'G055'	-0.224738	-0.167803	-0.114031	-0.0645662	-0.0170463	-0.0023303
'G056'	-0.0502069	-0.03571	-0.0207204	-0.0075413	0.00246842	0.0140607	0.0399805	0.0625147	0.0725639	0.0846177	0.104519	0.105732	0.09486	0.0888543	0.0760146	0.0533531	0.0328941	0.0159245	-0.0134714	-0.0526785	-0.0872896	-0.103445	-0.111282	-0.113233	-0.116315	-0.117543	-0.121031	-0.121775	-0.117108	-0.113944	-0.110801	-0.108108	-0.113104	-0.125774	-0.146668	-0.163192	-0.171005	-0.176618	-0.182215	-0.187635	-0.192415		'G056'	-0.134402	-0.117149	-0.100637	-0.085837	-0.0737175	-0.0782827
'G057'	0.052602	0.0376498	0.0252635	0.0144894	0.00414327	0.00236577	0.00717933	0.0168611	0.0212064	0.0226401	0.0192274	0.0189801	0.0208335	0.0238706	0.0290726	0.0336239	0.0332838	0.0181616	-0.00997343	-0.0439805	-0.0797402	-0.113446	-0.133103	-0.133899	-0.131827	-0.12985	-0.130818	-0.139865	-0.156606	-0.169818	-0.170092	-0.166247	-0.163349	-0.156673	-0.146173	-0.141727	-0.148316	-0.158	-0.166744	-0.175209	-0.183754		'G057'	-0.191084	-0.174527	-0.157857	-0.141591	-0.127108	-0.119232
'G058'	-0.0400441	-0.0499059	-0.0589068	-0.0667139	-0.0744197	-0.077387	-0.0643546	-0.0386769	-0.0210348	-0.0205805	-0.0288205	-0.0427598	-0.06793	-0.0984541	-0.110431	-0.104094	-0.0936468	-0.0936819	-0.0890201	-0.0837552	-0.084718	-0.0911563	-0.0912532	-0.0956743	-0.109769	-0.127452	-0.144607	-0.16164	-0.173231	-0.172402	-0.165902	-0.157384	-0.143251	-0.130656	-0.124152	-0.122061	-0.123925	-0.137055	-0.152027	-0.167947	-0.184496		'G058'	-0.0851884	-0.0898025	-0.0929321	-0.0955303	-0.0997054	-0.103787
'G059'	0.0206757	0.0382289	0.0599587	0.0875659	0.11798	0.1497	0.161155	0.159691	0.144555	0.109477	0.0705287	0.0453258	0.0440255	0.0438	0.0356002	0.0203056	-0.0162643	-0.0503505	-0.0695278	-0.0716272	-0.0562673	-0.0376713	-0.0237193	-0.0195133	-0.0218033	-0.0238907	-0.0269621	-0.0331067	-0.030492	-0.0315399	-0.0447821	-0.0609077	-0.0792928	-0.0978683	-0.117309	-0.136774	-0.147731	-0.163581	-0.180383	-0.198556	-0.217758		'G059'	-0.174395	-0.156052	-0.139499	-0.123499	-0.107468	-0.104585
'G060'	0.0102451	0.0038986	-0.00251238	-0.00959153	-0.0169129	-0.0178573	-0.0125087	-0.00915934	-0.0159528	-0.032536	-0.0538584	-0.0757587	-0.0867117	-0.0772391	-0.0647103	-0.0518115	-0.0439602	-0.0474159	-0.0606795	-0.088736	-0.122561	-0.133755	-0.131519	-0.134385	-0.138644	-0.139822	-0.130018	-0.118866	-0.115819	-0.116253	-0.116978	-0.122712	-0.126134	-0.134994	-0.146427	-0.160928	-0.173938	-0.181834	-0.190761	-0.200205	-0.208739		'G060'	-0.157399	-0.148586	-0.14167	-0.136687	-0.133378	-0.141162
'G061'	0.0460893	0.0083012	-0.0229616	-0.0491407	-0.0772858	-0.0741519	-0.0301412	0.0268327	0.055587	0.0597251	0.0585292	0.0551271	0.0583877	0.0895865	0.139233	0.214226	0.273955	0.26978	0.227317	0.183815	0.133907	0.0998217	0.0804829	0.0943935	0.0932051	0.0629801	0.0302534	-0.0108625	-0.0525646	-0.0743268	-0.0538997	-0.0346227	-0.0414607	-0.0625997	-0.081409	-0.112189	-0.156867	-0.176767	-0.193405	-0.206469	-0.216897		'G061'	-0.133576	-0.13478	-0.133593	-0.127958	-0.124213	-0.122068
'G062'	0.215781	0.198918	0.180801	0.164507	0.147833	0.125781	0.109992	0.106078	0.0997338	0.0923558	0.0805356	0.0549129	0.0224558	-0.00542018	-0.0174231	-0.0202265	-0.0128925	0.00740562	0.0159077	0.00921267	-0.00485735	-0.0269162	-0.0498058	-0.0715172	-0.0878535	-0.093389	-0.0927623	-0.100517	-0.117179	-0.131983	-0.142188	-0.151188	-0.160296	-0.164393	-0.159573	-0.152495	-0.146867	-0.143196	-0.140504	-0.137121	-0.133772		'G062'	-0.142611	-0.117121	-0.0909209	-0.0642397	-0.0376564	-0.0138388
'G063'	-0.0663164	-0.0548593	-0.0456127	-0.0380112	-0.0308075	-0.0317881	-0.0364803	-0.0422617	-0.0421037	-0.036761	-0.0383246	-0.0456808	-0.0530718	-0.0511206	-0.0428562	-0.0290041	-0.00356376	0.0205285	0.02102	0.00297671	-0.0258057	-0.0577692	-0.0933744	-0.119761	-0.13529	-0.140278	-0.137138	-0.130684	-0.126997	-0.125743	-0.125333	-0.121392	-0.121268	-0.126868	-0.132336	-0.135876	-0.137364	-0.124949	-0.110419	-0.095014	-0.0782571		'G063'	-0.100135	-0.099641	-0.09862	-0.0968429	-0.0935814	-0.0881745
'G064'	0.0699339	0.0683637	0.0644165	0.0565098	0.0482184	0.041443	0.0363051	0.0199003	0.00130769	-0.000987402	0.0157432	0.0326899	0.0360909	0.0303583	0.0299628	0.0299199	0.0198365	-0.00458653	-0.025883	-0.031051	-0.0364434	-0.0566636	-0.07552	-0.0790225	-0.0768693	-0.0797334	-0.0850513	-0.0881497	-0.0906597	-0.0958713	-0.0981149	-0.0947119	-0.0888769	-0.0864066	-0.0865435	-0.0873617	-0.0823249	-0.0621424	-0.0425011	-0.0211162	0.00462861		'G064'	-0.126712	-0.131468	-0.135323	-0.138681	-0.143862	-0.152001
'G065'	0.0280564	0.0501511	0.0715593	0.0940325	0.114924	0.115418	0.124506	0.154601	0.182699	0.184127	0.167789	0.151164	0.136743	0.116242	0.11317	0.129182	0.163705	0.207746	0.223132	0.202263	0.159304	0.108255	0.0536711	-0.0274266	-0.0963639	-0.128467	-0.132256	-0.129256	-0.131584	-0.135634	-0.137296	-0.143059	-0.15506	-0.168534	-0.171655	-0.164721	-0.156644	-0.151665	-0.147699	-0.142316	-0.136155		'G065'	-0.1866	-0.180356	-0.173749	-0.167481	-0.164028	-0.167794
'G066'	0.0722874	0.0710447	0.0717014	0.0753762	0.0789442	0.0950797	0.119523	0.141371	0.158778	0.159223	0.142005	0.124267	0.124392	0.121486	0.105372	0.0845722	0.0705805	0.0443674	-0.00237265	-0.0483108	-0.0645107	-0.0683989	-0.0825291	-0.0923511	-0.0908109	-0.0836962	-0.0824563	-0.0885283	-0.0910796	-0.0878855	-0.0912858	-0.0985295	-0.103174	-0.108319	-0.119033	-0.131966	-0.138797	-0.139027	-0.141345	-0.142476	-0.141752		'G066'	-0.133311	-0.113735	-0.093716	-0.0727313	-0.0508447	-0.026324
'G067'	-0.0120649	0.0341791	0.0765796	0.116078	0.151815	0.154332	0.144771	0.124881	0.0984241	0.0808371	0.0720211	0.0633201	0.0465321	0.0267448	0.00830097	-0.0114003	-0.0259869	-0.020965	-0.012268	-0.00422132	-0.00407194	-0.0142792	-0.0379956	-0.0705139	-0.0987165	-0.11794	-0.127987	-0.13057	-0.129882	-0.120832	-0.104476	-0.0931972	-0.0901849	-0.0923158	-0.0984851	-0.110825	-0.125478	-0.126165	-0.125402	-0.122378	-0.117002		'G067'	-0.132749	-0.118284	-0.103166	-0.0884297	-0.0756786	-0.0753171
'G068'	0.175433	0.142277	0.108517	0.0743348	0.0391389	0.0107432	0.00589685	0.0144072	0.0202001	0.0311895	0.0525617	0.0696459	0.077941	0.0805775	0.0800357	0.0710463	0.0515838	0.0270065	0.00363847	-0.0297405	-0.0612666	-0.0758374	-0.0838828	-0.100516	-0.12315	-0.140678	-0.149743	-0.157125	-0.166971	-0.168511	-0.162591	-0.157458	-0.156968	-0.158158	-0.159182	-0.160229	-0.165106	-0.171276	-0.177067	-0.182549	-0.187737		'G068'	-0.100473	-0.0854447	-0.0699399	-0.0542226	-0.0380245	-0.0206324
'G069'	-0.0242813	-0.0297818	-0.0344346	-0.0387369	-0.0430522	-0.0440382	-0.042966	-0.0420222	-0.0399464	-0.0360593	-0.0305654	-0.0240955	-0.0167351	-0.00974094	-0.00726691	-0.0133892	-0.0262639	-0.0464487	-0.0660684	-0.0860479	-0.107352	-0.125008	-0.133747	-0.132996	-0.130839	-0.131833	-0.134847	-0.138134	-0.142717	-0.148367	-0.155364	-0.160119	-0.162203	-0.160523	-0.157555	-0.152699	-0.146403	-0.140258	-0.134353	-0.128261	-0.122493		'G069'	-0.108891	-0.112672	-0.115797	-0.118605	-0.120698	-0.115094
'G070'	0.000928185	-0.00572709	-0.0145565	-0.022976	-0.0308166	-0.0500468	-0.067501	-0.0676999	-0.057402	-0.0446741	-0.0325482	-0.0278989	-0.0337374	-0.0461878	-0.0493657	-0.0325947	-0.00543235	0.00637765	0.00792276	0.0120465	0.00428973	-0.02578	-0.0631062	-0.0805865	-0.096586	-0.11736	-0.135992	-0.148635	-0.162049	-0.173697	-0.175006	-0.168648	-0.163428	-0.161007	-0.156944	-0.150504	-0.148168	-0.149812	-0.150615	-0.151353	-0.152462		'G070'	-0.0360755	-0.0518542	-0.067436	-0.0830095	-0.0978376	-0.105742
'G072'	-0.0356389	-0.0167647	-0.000426544	0.0137406	0.0257964	0.0152477	-0.00253321	-0.0233562	-0.0379731	-0.0390764	-0.0207159	-0.00388486	0.0108515	0.0136769	0.00241044	-0.0288119	-0.0668364	-0.0991785	-0.120404	-0.13784	-0.151155	-0.158885	-0.162918	-0.160685	-0.15706	-0.151837	-0.142954	-0.134672	-0.129654	-0.129027	-0.132698	-0.139305	-0.148722	-0.156653	-0.16271	-0.165439	-0.152864	-0.129249	-0.108327	-0.0861834	-0.0613109		'G072'	-0.0974993	-0.094062	-0.0904464	-0.085993	-0.0802656	-0.0789719
'G075'	0.264926	0.264359	0.263286	0.26829	0.269624	0.233316	0.197699	0.192573	0.181362	0.160872	0.145454	0.148011	0.165625	0.198945	0.236944	0.274166	0.273062	0.208799	0.128739	0.0597644	-0.0139509	-0.0645351	-0.0584084	0.00504605	0.0578691	0.0964932	0.111935	0.0933067	0.0355947	-0.0288504	-0.0747637	-0.099753	-0.0874589	-0.0359758	0.00947265	0.0347302	0.0477171	0.016354	-0.0240877	-0.0728173	-0.126405		'G075'	-0.187886	-0.163671	-0.141816	-0.122769	-0.105077	-0.107648
'G077'	0.0357046	0.0436641	0.0486549	0.053103	0.0587448	0.0509893	0.0361369	0.0267692	0.0260735	0.0301814	0.0350848	0.0456807	0.0585463	0.068594	0.0698012	0.0668659	0.0576937	0.0431788	0.0193951	-0.00626084	-0.0260317	-0.0444058	-0.0686517	-0.0958016	-0.11708	-0.131986	-0.144204	-0.153335	-0.156642	-0.158352	-0.159529	-0.158688	-0.155459	-0.147302	-0.138107	-0.131716	-0.128253	-0.128759	-0.129459	-0.131582	-0.134678		'G077'	-0.127436	-0.123714	-0.11967	-0.115615	-0.112909	-0.113886
'G078'	0.130272	0.135217	0.13693	0.137464	0.13704	0.112258	0.0832288	0.0649788	0.0532595	0.0409112	0.0263024	0.0174162	0.0109459	0.0033873	0.00210617	0.0242976	0.0581579	0.0751307	0.074333	0.0591598	0.0294191	-0.0130519	-0.0707944	-0.111818	-0.141341	-0.159362	-0.153988	-0.141462	-0.138278	-0.143181	-0.149836	-0.15922	-0.172538	-0.18627	-0.193699	-0.193631	-0.189519	-0.185042	-0.181127	-0.177565	-0.174359		'G078'	-0.0921619	-0.0862882	-0.0802157	-0.0744044	-0.0695355	-0.0661842
'J001'	0.0391106	0.0337052	0.0280612	0.0223226	0.017389	0.0151799	0.0120197	0.00578438	-0.00195973	-0.0107095	-0.0214135	-0.0355798	-0.050902	-0.0648148	-0.0744667	-0.083514	-0.0924835	-0.0923963	-0.0862158	-0.0802568	-0.0764273	-0.0754273	-0.0815957	-0.101756	-0.123139	-0.140376	-0.152449	-0.15424	-0.148317	-0.1418	-0.139952	-0.142698	-0.148885	-0.157869	-0.165143	-0.163297	-0.155063	-0.14798	-0.141198	-0.133594	-0.126239		'J001'	-0.0969885	-0.0911316	-0.0855504	-0.0802623	-0.0749034	-0.0740303
'J002'	-0.011778	-0.00935516	-0.00682507	-0.00264644	0.00387338	0.0175363	0.0362499	0.0519045	0.0564848	0.0463255	0.02526	-0.00332269	-0.0132128	-0.00697247	0.00968133	0.0263279	0.0437521	0.0561725	0.0422175	-0.000454312	-0.0432355	-0.0720417	-0.0992955	-0.133234	-0.155513	-0.155654	-0.145866	-0.139573	-0.135898	-0.127508	-0.116686	-0.112974	-0.115093	-0.108716	-0.102251	-0.102319	-0.108625	-0.113285	-0.118373	-0.123577	-0.129162		'J002'	-0.131658	-0.106725	-0.0828887	-0.0611938	-0.0429402	-0.0437137
'J003'	0.237655	0.218952	0.195411	0.171622	0.153735	0.128336	0.0816767	0.0383868	0.0031537	-0.0258205	-0.0626974	-0.103896	-0.122861	-0.0903436	-0.0423475	0.0171864	0.0817108	0.104085	0.0850072	0.0446964	-0.0182343	-0.0728248	-0.127258	-0.158	-0.16829	-0.161715	-0.152552	-0.136217	-0.0988324	-0.0655791	-0.0339464	0.027148	0.0903657	0.123683	0.108034	0.0664095	0.019574	-0.0426122	-0.107212	-0.171741	-0.230069		'J003'	-0.190955	-0.157992	-0.131709	-0.11192	-0.0921976	-0.0973161
'J004'	0.114018	0.0811127	0.0499517	0.0223202	-0.0078361	-0.0370217	-0.0489224	-0.0418407	-0.0247799	0.00364128	0.0311343	0.0626637	0.109083	0.135825	0.140113	0.126628	0.102036	0.0805244	0.0477812	0.00882275	-0.0100986	-0.020229	-0.0458795	-0.085835	-0.119984	-0.141528	-0.15946	-0.169476	-0.167529	-0.14319	-0.115603	-0.100507	-0.096911	-0.0980677	-0.100618	-0.10967	-0.11778	-0.114217	-0.110096	-0.104167	-0.0976931		'J004'	-0.104235	-0.114541	-0.124985	-0.134119	-0.143369	-0.151242
'J005'	-0.0795834	-0.0674477	-0.0542761	-0.0405001	-0.026818	-0.00758566	0.0207742	0.0525059	0.075965	0.0893591	0.093012	0.0922859	0.0822256	0.0650649	0.0457978	0.030834	0.0155425	-0.000942641	-0.0168904	-0.031487	-0.0476331	-0.0636643	-0.079947	-0.0946737	-0.105129	-0.110825	-0.109538	-0.103838	-0.100666	-0.101042	-0.103558	-0.107624	-0.113273	-0.114852	-0.107358	-0.0909823	-0.0776	-0.0736448	-0.0693745	-0.0649467	-0.0619404		'J005'	-0.0851673	-0.0809417	-0.0776223	-0.0745366	-0.0692423	-0.0613928
'J006'	-0.0154641	-0.0170091	-0.0166605	-0.0151501	-0.0130141	-0.00354609	0.00494796	0.00679982	-0.002545	-0.0189089	-0.0303773	-0.0275163	-0.0127182	0.00660648	0.0271813	0.0547756	0.0708435	0.0510139	0.016891	-0.0107107	-0.0341402	-0.0595662	-0.082178	-0.0793656	-0.0738894	-0.0723584	-0.066701	-0.0622875	-0.0672413	-0.0729437	-0.0722533	-0.0739488	-0.0854255	-0.102998	-0.113414	-0.116708	-0.125308	-0.134506	-0.142359	-0.148603	-0.154633		'J006'	-0.0530401	-0.0596406	-0.0659489	-0.0733042	-0.0809943	-0.0803876
'J007'	-0.13632	-0.0807676	-0.0239401	0.0335162	0.0931193	0.13866	0.171092	0.192204	0.191653	0.178225	0.167978	0.16884	0.151253	0.114499	0.0801066	0.0441612	-0.00751534	-0.0361967	-0.032097	-0.0118254	0.0114534	0.0292614	0.039029	0.0288545	0.00941726	-0.0102754	-0.0298067	-0.0536943	-0.0761444	-0.0869353	-0.098623	-0.118621	-0.131509	-0.129065	-0.117113	-0.105367	-0.100056	-0.106709	-0.113352	-0.122392	-0.13483		'J007'	-0.0525886	-0.0583281	-0.0666546	-0.0763517	-0.0828992	-0.0883088
'J008'	0.0517118	0.0449484	0.0380977	0.0298481	0.0210998	0.0196395	0.0219749	0.0186317	0.0139685	0.0165119	0.0228086	0.0188294	0.00320138	-0.0128256	-0.0222114	-0.0314049	-0.0396146	-0.0375621	-0.0285709	-0.021766	-0.0232879	-0.0327041	-0.0433663	-0.0527063	-0.0579332	-0.0614345	-0.0639586	-0.0652141	-0.0693145	-0.0771948	-0.0857755	-0.0924483	-0.0992104	-0.106592	-0.112635	-0.114766	-0.11467	-0.108243	-0.101189	-0.0924232	-0.0821698		'J008'	-0.0233049	-0.0251058	-0.0267454	-0.02833	-0.0311129	-0.0362651
'J009'	-0.0517109	-0.0384115	-0.0246026	-0.0122371	0.00078098	0.0173656	0.0222331	0.0137991	0.00184707	-0.00992358	-0.0196756	-0.0284542	-0.0360705	-0.0416632	-0.0533965	-0.0689416	-0.0731327	-0.0627809	-0.0673205	-0.0845803	-0.105018	-0.12653	-0.156895	-0.189887	-0.205744	-0.203333	-0.198502	-0.197671	-0.192457	-0.177821	-0.170575	-0.171938	-0.169609	-0.161594	-0.156691	-0.155056	-0.141329	-0.109776	-0.0797888	-0.0484197	-0.0150037		'J009'	-0.133114	-0.135175	-0.137385	-0.13912	-0.142572	-0.146933
'J010'	0.100663	0.0771359	0.0550532	0.0341554	0.0128262	-0.00866746	-0.0241283	-0.0320609	-0.0380306	-0.0365231	-0.0286245	-0.0202894	-0.0208098	-0.0259373	-0.0327214	-0.0477588	-0.0669335	-0.065247	-0.0539977	-0.0440826	-0.0378275	-0.0397056	-0.0510489	-0.0827652	-0.115403	-0.139008	-0.1527	-0.161562	-0.164788	-0.163589	-0.157846	-0.155829	-0.157123	-0.157239	-0.151866	-0.14606	-0.140952	-0.134957	-0.129619	-0.123561	-0.116414		'J010'	0.0201131	0.0037038	-0.0115584	-0.0258587	-0.0398925	-0.0486008
'J011'	0.00783639	-0.0011872	-0.00767973	-0.0119725	-0.017322	-0.0198981	-0.0179541	-0.0105265	-0.00905439	-0.0185084	-0.0321974	-0.0409325	-0.050678	-0.0544397	-0.0431458	-0.0201646	0.00883562	0.0288461	0.0297174	0.0221377	0.0021213	-0.0310891	-0.0709618	-0.105731	-0.13244	-0.149931	-0.163102	-0.169439	-0.172503	-0.172089	-0.172201	-0.172031	-0.173711	-0.176108	-0.173842	-0.167878	-0.160796	-0.157565	-0.154705	-0.151952	-0.150141		'J011'	-0.0778558	-0.072915	-0.0685194	-0.0656472	-0.0645031	-0.0643186
'J012'	0.0800654	0.0581732	0.0366864	0.0163311	-0.00669992	-0.0384398	-0.0532871	-0.0414334	-0.0251831	-0.0195174	-0.0181035	-0.0134639	-0.0120709	-0.0219243	-0.0360033	-0.0365839	-0.0262377	-0.0162157	-0.00593229	-0.000467618	0.00139452	0.00240222	-0.00686397	-0.0255492	-0.0471458	-0.0720811	-0.0954313	-0.113831	-0.126921	-0.132844	-0.135897	-0.135231	-0.131911	-0.130374	-0.130119	-0.131672	-0.133701	-0.134833	-0.136174	-0.136686	-0.136708		'J012'	-0.0533254	-0.0534093	-0.0541882	-0.0557405	-0.0577536	-0.0593733
'J013'	-0.0514396	-0.0535973	-0.0570839	-0.0602926	-0.060988	-0.05378	-0.0514476	-0.0492714	-0.0398759	-0.0237015	-0.013885	-0.0164832	-0.0236385	-0.0245123	-0.0298259	-0.0416958	-0.0544016	-0.0655812	-0.0737199	-0.0811734	-0.090346	-0.0965216	-0.0995575	-0.102149	-0.107351	-0.114394	-0.119481	-0.124946	-0.1321	-0.139019	-0.142238	-0.143983	-0.144181	-0.141521	-0.135099	-0.128186	-0.121565	-0.121287	-0.12204	-0.123512	-0.125499		'J013'	-0.0943403	-0.0820243	-0.0700308	-0.0581113	-0.0466237	-0.0370907
'J014'	-0.0133204	-0.0275408	-0.0398382	-0.0507475	-0.0610054	-0.0587695	-0.0446923	-0.0210448	0.00838778	0.0267658	0.0290359	0.0231458	0.0132702	-0.00587802	-0.030709	-0.0509859	-0.0581911	-0.0657856	-0.0794654	-0.0955986	-0.112129	-0.126721	-0.140568	-0.151144	-0.157003	-0.157243	-0.154667	-0.152838	-0.152185	-0.152982	-0.154591	-0.157961	-0.15987	-0.156074	-0.146869	-0.139723	-0.136571	-0.137145	-0.136279	-0.136688	-0.138771		'J014'	-0.0776471	-0.0699663	-0.0633865	-0.057936	-0.0521153	-0.048177
'J015'	0.0767387	0.0645978	0.0560177	0.0479189	0.0377113	0.032644	0.0276884	0.0149987	-0.0103381	-0.0488818	-0.0812015	-0.0988628	-0.101092	-0.0949519	-0.089688	-0.0830735	-0.0724441	-0.0754362	-0.0909444	-0.110216	-0.125193	-0.135699	-0.138098	-0.137273	-0.141892	-0.149705	-0.160816	-0.176555	-0.191062	-0.201726	-0.202651	-0.200044	-0.200027	-0.201719	-0.203123	-0.19927	-0.186317	-0.171461	-0.158657	-0.144026	-0.127506		'J015'	0.0103527	-0.00827137	-0.0264999	-0.0456381	-0.0631257	-0.075273
'J016'	0.0439383	0.0746012	0.104239	0.133864	0.162845	0.156065	0.12659	0.102164	0.078725	0.0507814	0.0373743	0.051567	0.070657	0.0755231	0.0710229	0.063177	0.0475842	0.0244027	-0.00519588	-0.0309641	-0.0492061	-0.0741341	-0.0932491	-0.097965	-0.100446	-0.102324	-0.108112	-0.120156	-0.135132	-0.152733	-0.167716	-0.17665	-0.182474	-0.184507	-0.181535	-0.174043	-0.169105	-0.172881	-0.176774	-0.181319	-0.187447		'J016'	0.0639427	0.0215723	-0.0204811	-0.0634648	-0.103055	-0.116935
'J019'	-0.10452	-0.0279936	0.0379958	0.0962759	0.154173	0.133077	0.0756473	0.0321706	0.0243951	0.0137415	0.00179105	0.004203	0.0270607	0.0548295	0.0746365	0.106057	0.169046	0.193161	0.167953	0.113746	0.040576	-0.0350129	-0.0968269	-0.124079	-0.134628	-0.14056	-0.145886	-0.145804	-0.143733	-0.145997	-0.152008	-0.146527	-0.131746	-0.122272	-0.127223	-0.138966	-0.146674	-0.15449	-0.164182	-0.175216	-0.185437		'J019'	-0.0639437	-0.073879	-0.0835625	-0.092935	-0.108671	-0.138484
'J020'	0.148295	0.125738	0.101786	0.0760936	0.0578335	0.0475368	0.0225984	-0.0111454	-0.0312808	-0.0266784	0.0166981	0.0766905	0.118927	0.135177	0.134221	0.100233	0.0353569	0.0170273	0.0276874	0.052493	0.0694382	0.0805699	0.0586066	-0.00386071	-0.0429448	-0.0672932	-0.0944072	-0.105354	-0.107217	-0.118335	-0.141951	-0.167783	-0.173244	-0.167858	-0.161959	-0.155152	-0.145422	-0.139673	-0.135191	-0.13081	-0.126749		'J020'	-0.209017	-0.166933	-0.125279	-0.0848001	-0.0461867	-0.0302819
'J021'	-0.127403	-0.0918303	-0.0612673	-0.0325826	-0.000904375	0.0313897	0.0557207	0.0867786	0.117039	0.133914	0.120707	0.0926094	0.0567732	0.028206	0.0115391	0.0204629	0.0408131	0.0449245	0.0449193	0.0448944	0.0394641	0.0182457	-0.0101513	-0.0494663	-0.0924993	-0.141525	-0.190531	-0.225797	-0.239153	-0.246935	-0.254337	-0.252355	-0.24394	-0.239464	-0.242237	-0.246333	-0.244293	-0.242614	-0.242928	-0.242698	-0.24069		'J021'	-0.226802	-0.190621	-0.155353	-0.120408	-0.0845661	-0.0542479
'J022'	0.0047814	0.0350663	0.0604416	0.0819753	0.10373	0.110354	0.114514	0.113717	0.113749	0.117854	0.119905	0.118885	0.118781	0.110481	0.0905644	0.0693396	0.049295	0.0272534	-0.00671624	-0.0475503	-0.0719641	-0.0854087	-0.105974	-0.123515	-0.132648	-0.138492	-0.14335	-0.151254	-0.160954	-0.172147	-0.18334	-0.190005	-0.189425	-0.185055	-0.176468	-0.166373	-0.161552	-0.165887	-0.169836	-0.174487	-0.180729		'J022'	-0.162154	-0.14964	-0.138816	-0.129474	-0.120959	-0.126107
'J023'	-0.00770197	-0.00507862	-0.00117176	0.00361504	0.00856471	0.0214132	0.0398942	0.0603459	0.0709925	0.0671071	0.0579868	0.0533776	0.048876	0.0424646	0.0305169	0.0159686	-0.00523291	-0.0271981	-0.047409	-0.0665099	-0.0809139	-0.0854104	-0.0848699	-0.0961995	-0.109154	-0.119883	-0.128668	-0.133884	-0.138097	-0.144576	-0.152171	-0.159612	-0.165863	-0.170992	-0.176124	-0.178074	-0.178771	-0.180812	-0.183518	-0.186127	-0.188585		'J023'	-0.0350495	-0.0463452	-0.057318	-0.0668322	-0.074968	-0.0745515
'J024'	-0.055827	-0.0201659	0.0113127	0.0420082	0.0675486	0.040675	0.0016338	-0.0227772	-0.039596	-0.0411354	-0.0310665	0.00610668	0.0458429	0.0766106	0.117678	0.147447	0.156884	0.141565	0.126614	0.0929049	0.0346997	-0.0480755	-0.0957716	-0.113895	-0.132174	-0.152201	-0.15535	-0.156886	-0.172343	-0.197909	-0.219378	-0.219182	-0.199837	-0.166496	-0.137938	-0.117942	-0.099972	-0.100398	-0.107624	-0.11786	-0.129448		'J024'	-0.232203	-0.200873	-0.165297	-0.126208	-0.0874849	-0.0523913
'J025'	0.133086	0.0944882	0.0563272	0.0189589	-0.0211565	-0.0578685	-0.0698469	-0.0536847	-0.0144026	0.0278983	0.0627822	0.0794818	0.0846832	0.0824251	0.0667773	0.0469169	0.0472109	0.0616983	0.0627574	0.0335015	-0.0122593	-0.040123	-0.0592932	-0.0837016	-0.113455	-0.131781	-0.132045	-0.130166	-0.14259	-0.158443	-0.160812	-0.157571	-0.154106	-0.149747	-0.14535	-0.139579	-0.138102	-0.148297	-0.158192	-0.170574	-0.186031		'J025'	-0.0323514	-0.0392431	-0.0484785	-0.0600093	-0.0711165	-0.0896942
'J026'	0.0338392	0.0134079	-0.00570267	-0.0227669	-0.0408784	-0.0583877	-0.0653295	-0.0602679	-0.0538942	-0.0458816	-0.0365609	-0.0267625	-0.0210731	-0.0215728	-0.0265936	-0.0362654	-0.0518757	-0.0652543	-0.0729289	-0.0739429	-0.0761773	-0.0800386	-0.0857315	-0.0954526	-0.108758	-0.124237	-0.13561	-0.14082	-0.146503	-0.149763	-0.141382	-0.132169	-0.125182	-0.114672	-0.10081	-0.0943915	-0.0991671	-0.10716	-0.114656	-0.123039	-0.132028		'J026'	-0.105536	-0.0949941	-0.083931	-0.0727271	-0.0629188	-0.064844
'J027'	0.12431	0.0907826	0.0619433	0.0391241	0.0235024	0.0356595	0.034622	0.0293244	0.0192709	-0.0108567	-0.0551589	-0.0858562	-0.0853119	-0.0665898	-0.0442645	-0.0154605	0.0118024	0.0141901	-0.00113173	-0.0204674	-0.0423594	-0.0666018	-0.0977576	-0.114547	-0.125222	-0.133306	-0.135854	-0.133885	-0.130182	-0.127086	-0.125492	-0.127412	-0.133763	-0.145781	-0.160345	-0.176947	-0.187545	-0.189789	-0.191647	-0.192421	-0.192236		'J027'	-0.162554	-0.170478	-0.176919	-0.182072	-0.186451	-0.177901
'J028'	-0.0560519	-0.0375737	-0.0191264	-0.00255854	0.0110641	0.0187454	0.0215451	0.0154487	0.00891677	0.00221487	-0.00722095	-0.0161276	-0.0199629	-0.0237042	-0.0333275	-0.0413126	-0.037586	-0.0479254	-0.0717249	-0.0968894	-0.121041	-0.14817	-0.172139	-0.176636	-0.173777	-0.169396	-0.16385	-0.159895	-0.15703	-0.154569	-0.150164	-0.143588	-0.140502	-0.140939	-0.14074	-0.140806	-0.144653	-0.149757	-0.154003	-0.15739	-0.160457		'J028'	-0.065154	-0.0673227	-0.0700332	-0.0728643	-0.0772061	-0.0887655
'J029'	0.0201936	0.0311831	0.0418353	0.0523276	0.0649767	0.0897809	0.106621	0.105483	0.097271	0.0874261	0.0760812	0.0611625	0.0546844	0.0630912	0.0751604	0.0789891	0.070374	0.0477827	0.0229294	-0.0011614	-0.018522	-0.0364891	-0.0524472	-0.0734529	-0.0908705	-0.0998537	-0.0991001	-0.0886021	-0.0627834	-0.0334625	-0.0182385	-0.02772	-0.0531732	-0.0837761	-0.112459	-0.138221	-0.14961	-0.135357	-0.118941	-0.101533	-0.0828367		'J029'	-0.0944785	-0.0819641	-0.0719746	-0.0650937	-0.0585644	-0.0595324
'J030'	-0.00229544	-0.00148935	-0.00181591	-0.00477611	-0.00781956	-0.00704929	-0.00754644	-0.0138351	-0.025057	-0.0278666	-0.0242056	-0.0180312	-0.0173791	-0.0224067	-0.022915	-0.0169385	-0.0100613	-0.00653663	-0.0147808	-0.0306342	-0.0530563	-0.0842547	-0.12172	-0.156918	-0.182874	-0.197049	-0.205682	-0.211883	-0.212966	-0.209858	-0.208657	-0.206021	-0.194062	-0.174172	-0.159205	-0.153558	-0.150526	-0.147368	-0.144293	-0.14362	-0.144547		'J030'	-0.174025	-0.164773	-0.156237	-0.148346	-0.140204	-0.133912
'J031'	-0.0539081	-0.0624274	-0.0675578	-0.0702	-0.0685368	-0.0412535	-0.0178251	-0.00142797	0.00477536	0.000489691	-0.00408241	0.000320499	0.0231163	0.0514083	0.0787182	0.0943406	0.0813904	0.0474792	0.0324486	0.0133042	-0.0105688	-0.0349437	-0.0431636	-0.0637645	-0.0955827	-0.132455	-0.157511	-0.169489	-0.17224	-0.169022	-0.15705	-0.139256	-0.128178	-0.129123	-0.136659	-0.141862	-0.151777	-0.163466	-0.174146	-0.181928	-0.188038		'J031'	-0.0524029	-0.0533717	-0.0530625	-0.0535068	-0.0569883	-0.0655556
'J032'	0.0708396	0.0626842	0.0522128	0.0416488	0.0309497	0.0106648	-0.0121747	-0.0248985	-0.0307385	-0.0314926	-0.0216511	-0.00408113	0.016897	0.0407844	0.0588572	0.0690272	0.0582156	0.0243132	0.000378898	-0.00927209	-0.0203104	-0.0352062	-0.0482408	-0.0687067	-0.095353	-0.12754	-0.159039	-0.17527	-0.178007	-0.175878	-0.174356	-0.174456	-0.175738	-0.17168	-0.163183	-0.153465	-0.142106	-0.134118	-0.127478	-0.12114	-0.115125		'J032'	-0.0995363	-0.110787	-0.120814	-0.130536	-0.14043	-0.13832
'J033'	0.0539655	0.0703498	0.0827174	0.0909499	0.0935881	0.0829287	0.0808689	0.070309	0.0487912	0.0482868	0.0645703	0.070292	0.0767966	0.0970774	0.111435	0.104443	0.072102	0.0312981	0.00147704	-0.0345661	-0.0671373	-0.0722975	-0.0661632	-0.0714528	-0.0888019	-0.113726	-0.13799	-0.156392	-0.16768	-0.172517	-0.174119	-0.173665	-0.170679	-0.162984	-0.158798	-0.161892	-0.165876	-0.169144	-0.172914	-0.178409	-0.184603		'J033'	-0.138053	-0.123971	-0.107275	-0.0874389	-0.0657482	-0.0319825
'J034'	-0.00434917	0.0115848	0.0277281	0.0443072	0.0596245	0.0614972	0.0598783	0.0627484	0.0587343	0.042943	0.0226035	0.0140966	0.00963074	-0.00460664	-0.0188745	-0.0200475	-0.0179095	-0.0255033	-0.042908	-0.0561922	-0.0618373	-0.0742469	-0.0891199	-0.0992592	-0.109077	-0.119159	-0.132043	-0.146319	-0.15303	-0.155937	-0.153266	-0.150111	-0.148867	-0.148599	-0.153147	-0.162251	-0.170419	-0.17679	-0.183166	-0.189591	-0.195817		'J034'	-0.134273	-0.126225	-0.119649	-0.113733	-0.106568	-0.0921159
'J035'	-0.00156464	-0.00805992	-0.0127445	-0.0155383	-0.0182921	-0.0134177	0.00252314	0.0240062	0.0282957	0.0133991	-0.00510781	-0.0153441	-0.0196916	-0.0249559	-0.0273878	-0.0195395	-0.0114453	-0.0222101	-0.0475602	-0.0733594	-0.0891127	-0.103627	-0.124176	-0.138748	-0.148723	-0.157213	-0.165313	-0.169125	-0.167852	-0.165238	-0.162849	-0.160497	-0.158946	-0.159896	-0.161638	-0.158411	-0.150692	-0.134877	-0.117858	-0.0993506	-0.0797979		'J035'	-0.0544898	-0.0603978	-0.0660955	-0.0720191	-0.0783862	-0.0742033
'J036'	-0.0390709	-0.00774899	0.0229186	0.0508051	0.0751964	0.0910461	0.107141	0.107792	0.080858	0.0426209	0.0158729	-0.00944373	-0.0393561	-0.0677365	-0.0882716	-0.101763	-0.109301	-0.113087	-0.119706	-0.125891	-0.130359	-0.127747	-0.124551	-0.125772	-0.131761	-0.137971	-0.141993	-0.145807	-0.146785	-0.146791	-0.143112	-0.134584	-0.121166	-0.111939	-0.106545	-0.108291	-0.113142	-0.12754	-0.141739	-0.158205	-0.176551		'J036'	-0.119803	-0.10854	-0.0987308	-0.0910029	-0.0852122	-0.0911384
'J037'	0.0835442	0.0768541	0.0713	0.0658698	0.0589744	0.0544885	0.0507083	0.0353367	0.0191656	0.00453963	-0.0207748	-0.0497337	-0.0678333	-0.0746027	-0.0714412	-0.0663643	-0.0573571	-0.0404704	-0.0315488	-0.0331259	-0.0458647	-0.0589584	-0.0749386	-0.103377	-0.128397	-0.140802	-0.151015	-0.163358	-0.178087	-0.187789	-0.195124	-0.204801	-0.20982	-0.206117	-0.200013	-0.195638	-0.19506	-0.197872	-0.200273	-0.202958	-0.206644		'J037'	-0.0808158	-0.0889815	-0.0967176	-0.104364	-0.112589	-0.122937
'J038'	0.120907	0.121537	0.123299	0.126371	0.130974	0.141114	0.156446	0.169018	0.167417	0.151081	0.124685	0.0945848	0.0595988	0.0318577	0.0365248	0.0666696	0.11626	0.160129	0.161517	0.13948	0.0994983	0.0377197	-0.0370994	-0.0906795	-0.112223	-0.113125	-0.109667	-0.108242	-0.107021	-0.110659	-0.117545	-0.121136	-0.116689	-0.108126	-0.105246	-0.109192	-0.114996	-0.124385	-0.135595	-0.147541	-0.159626		'J038'	-0.0887359	-0.090536	-0.0943507	-0.0989006	-0.102461	-0.106293
'J039'	-0.0655365	-0.0579425	-0.0510367	-0.0456417	-0.0392019	-0.0203762	0.0032939	0.0272121	0.0575716	0.079953	0.0865184	0.0800117	0.0703877	0.0658009	0.0678357	0.0837581	0.115096	0.117573	0.0933974	0.0649107	0.0315944	-0.00888182	-0.0488408	-0.068967	-0.0792656	-0.0886565	-0.100604	-0.110285	-0.118963	-0.130612	-0.14525	-0.158154	-0.166716	-0.16265	-0.143855	-0.119297	-0.0992603	-0.0907849	-0.0819418	-0.0755928	-0.0728281		'J039'	-0.180662	-0.151026	-0.123966	-0.0988234	-0.0738287	-0.0616049
'J040'	-0.0821737	-0.0428442	-0.00242529	0.0387353	0.08045	0.110466	0.123246	0.125037	0.11469	0.0844212	0.0409374	0.0138908	0.0048146	0.00339924	0.00310659	0.0010941	0.00100063	0.000602231	-0.00913378	-0.0302482	-0.0480929	-0.0555269	-0.0551965	-0.0627214	-0.0752209	-0.0822249	-0.0807148	-0.0769514	-0.0763712	-0.0776257	-0.0823134	-0.0884196	-0.0942022	-0.102013	-0.111823	-0.118343	-0.115495	-0.104403	-0.0944422	-0.0857325	-0.0767535		'J040'	-0.121325	-0.108994	-0.0972929	-0.0860692	-0.0750572	-0.0677772
'J041'	0.209612	0.179154	0.149126	0.117148	0.0839822	0.05932	0.0518862	0.0550926	0.0555566	0.0596068	0.0685543	0.0789367	0.0838123	0.0788267	0.0595492	0.0417383	0.0267843	0.029522	0.0375038	0.0259689	0.0204945	0.0187781	0.00295688	-0.03614	-0.0756228	-0.105969	-0.119813	-0.127679	-0.129857	-0.134372	-0.142862	-0.153527	-0.165949	-0.170346	-0.159699	-0.141132	-0.128289	-0.125543	-0.120125	-0.115698	-0.115051		'J041'	-0.0744408	-0.0649294	-0.056576	-0.0499169	-0.0443769	-0.0530277
'L001'	0.0515286	0.0616015	0.0711659	0.0816847	0.0914452	0.0877655	0.0760055	0.067241	0.0580014	0.0448455	0.036838	0.0389476	0.0513722	0.0689732	0.087982	0.105963	0.11497	0.0964728	0.0655026	0.0319557	-0.00692744	-0.0491842	-0.085681	-0.105554	-0.117437	-0.125122	-0.127376	-0.124016	-0.117997	-0.114124	-0.115067	-0.119421	-0.125121	-0.131089	-0.137481	-0.143244	-0.143147	-0.138836	-0.135143	-0.131749	-0.128159		'L001'	-0.0787624	-0.0806633	-0.0830157	-0.0860261	-0.089201	-0.090062
'L002'	0.000603881	0.00525232	0.00695493	0.00709331	0.00624801	-0.00602979	-0.0156283	-0.0234003	-0.0291753	-0.0314828	-0.0327359	-0.0413475	-0.0618256	-0.082427	-0.0855512	-0.0836828	-0.0827038	-0.0763678	-0.0570164	-0.0385791	-0.0316807	-0.0360686	-0.0372921	-0.0531301	-0.0780602	-0.106532	-0.13189	-0.150323	-0.160009	-0.163916	-0.164279	-0.16219	-0.158337	-0.152518	-0.141705	-0.131529	-0.126192	-0.127972	-0.128614	-0.130468	-0.134414		'L002'	0.0863799	0.0529615	0.0226359	-0.00722125	-0.0359218	-0.0402379
'L003'	-0.00888082	0.000900609	0.0124388	0.0246838	0.0339627	0.0476962	0.0686514	0.0800541	0.0751975	0.0582083	0.0333334	0.0112377	-0.000780766	-0.00701223	-0.00496123	0.012211	0.0354235	0.0461967	0.0355508	0.0241861	0.013447	-0.00550516	-0.0404796	-0.0762592	-0.0957661	-0.101965	-0.104896	-0.106131	-0.105601	-0.110862	-0.121877	-0.136323	-0.146917	-0.152316	-0.153391	-0.154625	-0.158165	-0.170905	-0.183975	-0.198027	-0.213007		'L003'	-0.0366165	-0.046329	-0.0545433	-0.0611483	-0.0672726	-0.0628508
'L004'	0.177647	0.138695	0.100861	0.063018	0.0278865	0.0185545	0.0122922	0.00476299	0.00449661	0.0155511	0.0312151	0.0427617	0.0490569	0.0607951	0.0752032	0.0784858	0.0704719	0.053105	0.0356159	0.013727	-0.0192904	-0.0547698	-0.0773046	-0.10021	-0.12363	-0.142536	-0.157015	-0.167796	-0.178489	-0.183258	-0.17892	-0.176065	-0.178384	-0.183343	-0.18752	-0.191367	-0.197377	-0.194358	-0.189768	-0.183587	-0.175771		'L004'	-0.0710766	-0.0768487	-0.0821763	-0.0877187	-0.0951997	-0.10517
'L005'	0.00194221	0.0186181	0.0393324	0.0617762	0.0866284	0.132798	0.152316	0.139044	0.099609	0.0528969	0.00313357	-0.0390809	-0.0702191	-0.082776	-0.0917572	-0.103914	-0.1188	-0.132342	-0.140343	-0.141186	-0.14206	-0.149003	-0.160704	-0.162839	-0.154176	-0.148045	-0.147159	-0.148739	-0.151349	-0.153773	-0.153778	-0.155836	-0.154493	-0.14749	-0.132065	-0.116659	-0.11435	-0.121274	-0.125538	-0.129609	-0.136053		'L005'	-0.131924	-0.112929	-0.0944331	-0.0780554	-0.0646919	-0.0663724
'L006'	0.039248	0.0495983	0.0577166	0.0639543	0.0700611	0.0686588	0.0654768	0.0554874	0.0429136	0.0367823	0.0381058	0.0390251	0.0326086	0.0253335	0.0244896	0.0204137	0.00825108	-0.0118649	-0.0293032	-0.042657	-0.0559977	-0.0719461	-0.085712	-0.0983296	-0.110989	-0.121743	-0.134254	-0.148845	-0.159051	-0.164529	-0.171181	-0.180701	-0.187431	-0.186503	-0.179759	-0.170295	-0.159856	-0.159092	-0.15922	-0.160031	-0.162298		'L006'	-0.128959	-0.122547	-0.117383	-0.113762	-0.110432	-0.108686
'L007'	0.00401986	0.0113012	0.0177525	0.0239876	0.0294505	0.0335422	0.0298962	0.0158073	-0.00121286	-0.00579767	0.000590212	0.0033587	0.00533051	0.0204324	0.0270874	0.0169128	-0.00530756	-0.0284833	-0.0447698	-0.0506933	-0.055377	-0.056666	-0.0647349	-0.075707	-0.084946	-0.098161	-0.114205	-0.120937	-0.119634	-0.120012	-0.12739	-0.138853	-0.148179	-0.154125	-0.155345	-0.148005	-0.13872	-0.136752	-0.134393	-0.132373	-0.13216		'L007'	-0.071833	-0.0613688	-0.0525981	-0.0452729	-0.038452	-0.0373446
'L008'	-0.0555657	-0.0356134	-0.0159823	0.00229879	0.0186285	0.0333472	0.0522877	0.0592358	0.0431177	0.0207203	0.00283449	-0.0103658	-0.0194658	-0.0153797	0.00228728	0.0299951	0.0644218	0.107166	0.131803	0.136522	0.129193	0.122806	0.0885711	0.0230267	-0.0400723	-0.0852373	-0.114519	-0.13392	-0.14594	-0.140692	-0.129017	-0.126297	-0.132047	-0.138717	-0.146088	-0.159288	-0.170787	-0.154606	-0.135736	-0.115601	-0.0934222		'L008'	-0.131677	-0.120833	-0.109712	-0.0976622	-0.0873129	-0.0921423
'L009'	0.00930992	0.00796537	0.00816376	0.0106383	0.0131895	0.0179782	0.0201583	0.0264319	0.0346448	0.0357904	0.031912	0.026851	0.0230101	0.0170117	0.00739424	0.00163317	-0.00148139	-0.00824071	-0.0218423	-0.0362348	-0.0522584	-0.0717615	-0.096291	-0.115464	-0.131492	-0.142968	-0.151761	-0.161774	-0.173216	-0.179437	-0.177044	-0.172471	-0.169248	-0.1664	-0.163928	-0.164834	-0.169593	-0.172038	-0.173772	-0.175219	-0.176358		'L009'	-0.147527	-0.13963	-0.132588	-0.126542	-0.121719	-0.122237
'L010'	0.128432	0.113921	0.101551	0.0903306	0.081885	0.0933157	0.100041	0.103682	0.122932	0.143368	0.147307	0.14749	0.159749	0.173424	0.175519	0.166873	0.15955	0.139289	0.112862	0.0774005	0.0372497	-0.00764634	-0.0463391	-0.0837178	-0.117459	-0.141938	-0.154697	-0.164238	-0.173442	-0.178216	-0.183926	-0.194789	-0.206284	-0.213067	-0.214406	-0.21529	-0.215338	-0.213743	-0.212369	-0.211002	-0.209648		'L010'	-0.148479	-0.143409	-0.138524	-0.13408	-0.129724	-0.124269
'L011'	-0.0074381	-0.0224278	-0.0370926	-0.0513481	-0.0642056	-0.0692733	-0.0685271	-0.0610163	-0.0466248	-0.0330738	-0.0234454	-0.0216311	-0.027807	-0.0383602	-0.0471997	-0.0523416	-0.0574183	-0.0688332	-0.0829423	-0.0962485	-0.114451	-0.134991	-0.149471	-0.154017	-0.15744	-0.160013	-0.160369	-0.162778	-0.168945	-0.174935	-0.176599	-0.178657	-0.182729	-0.185024	-0.183838	-0.18442	-0.188197	-0.191785	-0.194889	-0.198329	-0.202106		'L011'	-0.135006	-0.143677	-0.151449	-0.15832	-0.163766	-0.159645
'L012'	0.0415013	0.0285136	0.0167328	0.00493789	-0.00569147	-0.00293735	0.00655681	0.0165872	0.025616	0.0300619	0.0321922	0.0332514	0.028984	0.0283551	0.0326962	0.0429473	0.0539077	0.0522325	0.0329848	0.00204495	-0.0386023	-0.07857	-0.119301	-0.152961	-0.176159	-0.187702	-0.192321	-0.195426	-0.191906	-0.181127	-0.172869	-0.171754	-0.173446	-0.174187	-0.178921	-0.189272	-0.198146	-0.202384	-0.2065	-0.211198	-0.216621		'L012'	-0.132949	-0.128928	-0.123829	-0.117978	-0.112133	-0.109855
'L014'	0.189722	0.158501	0.131988	0.107229	0.0832676	0.0799053	0.0756722	0.0685342	0.0631273	0.0629893	0.0640022	0.0620449	0.0644937	0.064734	0.0515969	0.0340221	0.0194005	0.0121819	0.0045868	0.00166572	-0.00405839	-0.0113401	-0.0263842	-0.0342215	-0.0342807	-0.0360264	-0.0446189	-0.0592722	-0.080075	-0.108468	-0.133938	-0.152841	-0.163267	-0.165095	-0.154441	-0.129712	-0.0913708	-0.0423109	0.00651797	0.058008	0.11236		'L014'	-0.0581841	-0.0737438	-0.0879575	-0.100892	-0.113968	-0.11716
'L015'	-0.0587891	-0.0507195	-0.0452578	-0.0398878	-0.0321284	-0.033579	-0.0476076	-0.0619366	-0.0583261	-0.0453591	-0.0336944	-0.0234383	-0.00636809	0.00663893	0.00573475	-0.00902947	-0.0283889	-0.0493075	-0.0720563	-0.0868771	-0.0849756	-0.0773594	-0.0712415	-0.0669923	-0.062347	-0.0585484	-0.0640019	-0.0794088	-0.0960843	-0.112088	-0.127344	-0.138974	-0.142393	-0.139318	-0.131266	-0.118695	-0.108185	-0.109627	-0.112394	-0.115881	-0.120163		'L015'	-0.0125577	-0.027747	-0.0417636	-0.0550354	-0.0665445	-0.0720738
'M011'	0.166662	0.14693	0.129594	0.114704	0.105038	0.106936	0.114965	0.132231	0.153253	0.165507	0.171042	0.171271	0.156922	0.134063	0.121438	0.117251	0.113277	0.109248	0.0992263	0.0909757	0.0771703	0.0484385	0.00942116	-0.0295182	-0.0628455	-0.0897794	-0.113482	-0.127172	-0.117353	-0.0932666	-0.0713765	-0.0567658	-0.0497863	-0.0460662	-0.0458881	-0.0453133	-0.0439929	-0.0440022	-0.0434884	-0.0429582	-0.0438448		'M011'	-0.114169	-0.109121	-0.104059	-0.09981	-0.0995483	-0.107155
'M014'	0.0887014	0.0701435	0.0543531	0.0369442	0.0190424	0.0190065	0.0408898	0.0648887	0.0702253	0.0602774	0.0593459	0.0589829	0.0534483	0.0604497	0.0814937	0.11977	0.171959	0.215897	0.246837	0.237702	0.196438	0.154652	0.107281	0.0576674	0.0180135	-0.020417	-0.0472245	-0.0784143	-0.116569	-0.150327	-0.166417	-0.153533	-0.122623	-0.10245	-0.0834005	-0.0535372	-0.0321217	-0.0285433	-0.0255655	-0.0169349	-0.00491153		'M014'	-0.010147	-0.0182176	-0.0292886	-0.0443156	-0.0595471	-0.069133
'M015'	0.0169065	0.0245733	0.0316365	0.0386143	0.0429027	0.0360218	0.039831	0.0540148	0.0688926	0.0766813	0.0820022	0.0804756	0.070913	0.0588327	0.0526998	0.0509234	0.0454551	0.0232772	0.00540577	0.00574076	-9.95817e-05	-0.0145673	-0.0227177	-0.0284068	-0.0332104	-0.0430346	-0.063193	-0.0769156	-0.0829269	-0.0882922	-0.0961658	-0.107905	-0.112736	-0.104601	-0.0947424	-0.0921057	-0.0976108	-0.113208	-0.130292	-0.149308	-0.169684		'M015'	-0.153668	-0.13667	-0.119208	-0.101879	-0.0849198	-0.0709584
'M016'	0.071778	0.0454424	0.0218361	-0.000679927	-0.0220575	-0.0159514	-0.00185782	0.00968925	0.0439987	0.0991635	0.127557	0.122195	0.110462	0.0932849	0.0561008	0.00489218	-0.0157116	-0.00714164	-0.0124688	-0.0220462	-0.0246223	-0.0303758	-0.0528939	-0.0737972	-0.0866478	-0.0913675	-0.0902205	-0.089801	-0.0929945	-0.102285	-0.114186	-0.131816	-0.149215	-0.156397	-0.135016	-0.104403	-0.0751879	-0.0641044	-0.0520937	-0.0432435	-0.038949		'M016'	-0.104747	-0.0795139	-0.054365	-0.0311635	-0.0129401	-0.00948562
'M017'	0.117934	0.123166	0.12803	0.136321	0.147021	0.143577	0.124644	0.118016	0.128552	0.136514	0.133156	0.12039	0.115086	0.130208	0.132559	0.105534	0.0758386	0.0554196	0.0257053	-0.0228687	-0.0810435	-0.12239	-0.143776	-0.158453	-0.163694	-0.162307	-0.161929	-0.158627	-0.150761	-0.14415	-0.137242	-0.130206	-0.124312	-0.123828	-0.132444	-0.144852	-0.150851	-0.137235	-0.123071	-0.106235	-0.0859531		'M017'	-0.129883	-0.110464	-0.0957655	-0.0844942	-0.0738428	-0.0807298
'M020'	-0.0419579	-0.0148907	0.0103302	0.0342211	0.0579676	0.0683587	0.0809178	0.0894231	0.0909893	0.0890691	0.0941482	0.111056	0.143067	0.167857	0.186272	0.197222	0.19412	0.172785	0.131683	0.0814364	0.0410462	0.00577994	-0.0309814	-0.0676119	-0.100413	-0.125008	-0.135429	-0.133205	-0.130553	-0.131304	-0.125217	-0.114083	-0.102802	-0.100089	-0.0992628	-0.098059	-0.102045	-0.119159	-0.137451	-0.156334	-0.175986		'M020'	-0.158866	-0.139145	-0.121908	-0.105367	-0.0879896	-0.0855401
'M024'	0.0408971	0.0414547	0.0430098	0.0434525	0.0423641	0.0485932	0.0615515	0.0718836	0.0707367	0.067127	0.0715468	0.068464	0.0469441	0.0264305	0.00648934	-0.00734695	-0.0180341	-0.0208925	-0.0189676	-0.020893	-0.033558	-0.048912	-0.0740975	-0.0986591	-0.117367	-0.129346	-0.129683	-0.124143	-0.1247	-0.129768	-0.131489	-0.125423	-0.117607	-0.111015	-0.103486	-0.0953165	-0.0932113	-0.107801	-0.124583	-0.142197	-0.15988		'M024'	-0.0430438	-0.0444159	-0.0425325	-0.038384	-0.033467	-0.0221746
'M025'	0.125963	0.115199	0.102058	0.0887711	0.0783795	0.0656068	0.053353	0.0511275	0.0645153	0.0793901	0.0968212	0.109358	0.116609	0.112872	0.100529	0.0798663	0.0551019	0.0346237	0.028845	0.0293544	0.0282338	0.0257917	0.013301	-0.0170817	-0.048517	-0.0725473	-0.0848912	-0.0854511	-0.0785836	-0.0701017	-0.06807	-0.0753045	-0.0893737	-0.0988645	-0.102465	-0.105748	-0.110727	-0.11901	-0.127807	-0.137184	-0.147666		'M025'	-0.152703	-0.127075	-0.103104	-0.0810066	-0.0604656	-0.0560331
'M026'	0.052082	0.0436191	0.0340436	0.0242223	0.0158713	0.0131081	0.0217579	0.0506323	0.090356	0.133232	0.171121	0.199121	0.214001	0.22459	0.238192	0.269162	0.296793	0.265078	0.199308	0.142771	0.0787979	1.9323e-05	-0.06815	-0.054991	-0.00720467	0.019802	0.0115949	-0.00583156	-0.0213731	-0.05355	-0.104383	-0.134519	-0.124533	-0.100085	-0.091318	-0.0988882	-0.102047	-0.116004	-0.134889	-0.156733	-0.179067		'M026'	-0.104088	-0.0987771	-0.0950119	-0.0930562	-0.092336	-0.104707
'M027'	0.0674483	0.0588647	0.0504757	0.040955	0.0299883	0.0175257	0.00944735	-0.00414459	-0.0160091	-0.00882439	0.0134162	0.0271806	0.0232929	0.0179183	0.0160994	-0.0008716	-0.0372231	-0.0683207	-0.0875024	-0.101754	-0.117622	-0.134238	-0.141363	-0.140702	-0.142645	-0.150497	-0.162993	-0.171258	-0.169723	-0.165493	-0.161881	-0.155879	-0.142566	-0.121763	-0.0995073	-0.0701835	-0.0352987	-0.0108427	0.0117372	0.0326997	0.0509873		'M027'	-0.185046	-0.180763	-0.176215	-0.172018	-0.169966	-0.170121
'M028'	0.0112085	-0.0125561	-0.0317228	-0.0478077	-0.0621123	-0.0436107	-0.0146858	0.00897729	0.0196489	0.0261361	0.0269944	0.0164247	-0.00957909	-0.0336835	-0.0460606	-0.0553789	-0.0684833	-0.0768474	-0.0813259	-0.0812149	-0.079681	-0.0818923	-0.0847469	-0.0808454	-0.0807503	-0.0837339	-0.0903675	-0.101779	-0.115247	-0.122148	-0.123119	-0.122882	-0.126527	-0.129606	-0.131367	-0.134709	-0.141104	-0.143713	-0.145505	-0.147728	-0.150133		'M028'	-0.125572	-0.117769	-0.107995	-0.0954025	-0.0837704	-0.0716279
'M029'	0.283713	0.213612	0.148096	0.0851856	0.0218654	0.00269749	0.0339214	0.0885671	0.127648	0.152964	0.17183	0.162736	0.11162	0.0462933	0.0122091	0.0217003	0.048484	0.0542862	0.0389882	0.0268815	0.00280396	-0.0493653	-0.107317	-0.11154	-0.100465	-0.0964267	-0.0950837	-0.0954799	-0.11044	-0.139056	-0.163419	-0.174384	-0.180808	-0.18486	-0.186163	-0.186445	-0.185706	-0.175758	-0.16505	-0.154609	-0.143189		'M029'	-0.18556	-0.184847	-0.182186	-0.178083	-0.172168	-0.149064
'M031'	-0.0537711	-0.0511086	-0.0535056	-0.0583987	-0.0644076	-0.0829894	-0.0864748	-0.0604556	-0.0326956	-0.00981283	0.012598	0.0370856	0.0330104	-0.00061524	-0.0397568	-0.0560685	-0.0792368	-0.114819	-0.147601	-0.165346	-0.176833	-0.185087	-0.189894	-0.189724	-0.18877	-0.185249	-0.178662	-0.174962	-0.174074	-0.168356	-0.165135	-0.167655	-0.173279	-0.17495	-0.170249	-0.152505	-0.129749	-0.112425	-0.0974974	-0.0806851	-0.0643991		'M031'	-0.0309224	-0.0497821	-0.0688243	-0.086404	-0.102899	-0.123794
'M032'	0.0137185	0.00463748	-0.00480192	-0.0130535	-0.0221973	-0.0388496	-0.0559022	-0.0636573	-0.059425	-0.0524086	-0.053399	-0.0597975	-0.064632	-0.0676037	-0.0700695	-0.0698301	-0.0610023	-0.0550463	-0.0573156	-0.0607966	-0.069934	-0.0851899	-0.101576	-0.111328	-0.116849	-0.119182	-0.120067	-0.120153	-0.124032	-0.130365	-0.136396	-0.14135	-0.146289	-0.149064	-0.146602	-0.140187	-0.133052	-0.120126	-0.10618	-0.0921078	-0.0773988		'M032'	-0.124771	-0.116022	-0.108052	-0.100892	-0.0938635	-0.0939782
'M033'	0.0110831	0.0278816	0.0436838	0.0567288	0.066592	0.0599302	0.0538083	0.0562136	0.0623203	0.0668946	0.0742888	0.0898866	0.108335	0.124355	0.147476	0.1801	0.219177	0.23074	0.212178	0.183933	0.138119	0.0767327	0.0198379	-0.0316134	-0.0758212	-0.110652	-0.140659	-0.153129	-0.151566	-0.147099	-0.138554	-0.122155	-0.106826	-0.102649	-0.104911	-0.102005	-0.0966402	-0.10347	-0.112166	-0.119873	-0.127053		'M033'	-0.15788	-0.135815	-0.112124	-0.0871743	-0.0621897	-0.0476332
'M035'	-0.0121596	0.00615245	0.023293	0.0405334	0.0582585	0.0765241	0.0890154	0.0920807	0.0889784	0.0838224	0.0685179	0.0426143	0.0198747	0.0137604	0.0188904	0.0253932	0.0338854	0.0312494	0.0173024	-3.62668e-05	-0.0162694	-0.0334611	-0.0536073	-0.0717511	-0.0864048	-0.100219	-0.117959	-0.135719	-0.14533	-0.146838	-0.148194	-0.151941	-0.157255	-0.162449	-0.166709	-0.170688	-0.17641	-0.18243	-0.188521	-0.194283	-0.200003		'M035'	-0.11102	-0.121794	-0.131721	-0.141117	-0.151523	-0.161388
'M036'	0.116494	0.105196	0.0889167	0.071565	0.0590726	0.0327784	-0.00383889	-0.0293349	-0.0287133	-0.0264119	-0.0228118	-0.0144668	-0.00275042	0.0072745	0.00997891	0.00585879	-0.0013773	-0.0164676	-0.0305301	-0.0421687	-0.0570884	-0.0686115	-0.0770024	-0.0931672	-0.106756	-0.116864	-0.122386	-0.117971	-0.112398	-0.108589	-0.100535	-0.0916559	-0.0921788	-0.100176	-0.106908	-0.109278	-0.118919	-0.126916	-0.132786	-0.136753	-0.139056		'M036'	-0.172039	-0.141592	-0.110284	-0.0796764	-0.0501523	-0.0253954
'M037'	-0.0520254	-0.0387215	-0.0243652	-0.00903384	0.00271304	-0.00238409	-0.00887397	-0.0107116	-0.0154034	-0.0277077	-0.0309197	-0.0250494	-0.0201371	-0.0191519	-0.0197495	-0.0180829	-0.0144999	-0.014376	-0.0254814	-0.040472	-0.0589991	-0.0841969	-0.118268	-0.148635	-0.167807	-0.177707	-0.182837	-0.1833	-0.181354	-0.18278	-0.187744	-0.190045	-0.189556	-0.191426	-0.193364	-0.192113	-0.189759	-0.19054	-0.191349	-0.19272	-0.194417		'M037'	-0.0466965	-0.0601239	-0.0719558	-0.0813133	-0.0910854	-0.0931471
'M038'	-0.0270136	-0.0243503	-0.0215185	-0.020245	-0.0200318	-0.0200522	-0.0201325	-0.0238929	-0.0351519	-0.0489049	-0.0549029	-0.0485488	-0.0355088	-0.0230036	-0.0120938	0.00370265	0.0148758	0.00267963	-0.0191759	-0.0429827	-0.0650985	-0.0875556	-0.104498	-0.112476	-0.122489	-0.134537	-0.143134	-0.149297	-0.155223	-0.156708	-0.15349	-0.150488	-0.150557	-0.150667	-0.147228	-0.143185	-0.140793	-0.134716	-0.12718	-0.119981	-0.113322		'M038'	0.000116196	-0.00579779	-0.011611	-0.0180068	-0.0238038	-0.0293888
'M039'	0.085959	0.0734968	0.0610466	0.0519227	0.042288	0.0280659	0.0215806	0.0296954	0.0389296	0.040726	0.0339043	0.0196881	0.00747242	0.0118111	0.0315093	0.0501266	0.0655391	0.0581691	0.0368831	0.023945	0.0273278	0.0355043	0.0549205	0.0718354	0.0833318	0.0840162	0.0511778	-0.00424408	-0.0466224	-0.0712637	-0.0958795	-0.1223	-0.141104	-0.148891	-0.147339	-0.144485	-0.142241	-0.131108	-0.117883	-0.104365	-0.090029		'M039'	-0.0777901	-0.0645114	-0.0509729	-0.0384115	-0.0261327	-0.0206034
'M040'	0.0815086	0.0687992	0.060017	0.0548942	0.0439319	0.0257241	0.022889	0.0299405	0.0226672	0.00540747	0.000183183	-0.0030346	-0.0134452	-0.0163435	-0.017925	-0.0316189	-0.051626	-0.0549644	-0.0520639	-0.0412478	-0.028777	-0.0147599	-0.0134394	-0.0406353	-0.06978	-0.0958591	-0.126486	-0.147389	-0.151526	-0.151727	-0.154121	-0.159532	-0.167431	-0.174237	-0.176253	-0.17591	-0.174012	-0.164118	-0.152918	-0.141331	-0.128918		'M040'	-0.0492965	-0.0497129	-0.0522276	-0.0583937	-0.068874	-0.0843096
'S015'	0.0601129	0.0349926	0.0125532	-0.00912228	-0.0320079	-0.0297721	-0.0184911	-0.0200859	-0.0308975	-0.0351436	-0.0337504	-0.0419492	-0.0509382	-0.0475043	-0.0432311	-0.0533484	-0.0758802	-0.096723	-0.114006	-0.133429	-0.151682	-0.161841	-0.162977	-0.162518	-0.161188	-0.154994	-0.142008	-0.128119	-0.115948	-0.104561	-0.0920688	-0.0774826	-0.0691516	-0.0683609	-0.071006	-0.0799613	-0.096769	-0.116622	-0.136009	-0.155524	-0.174769		'S015'	-0.0227867	-0.0472298	-0.0702677	-0.0926075	-0.111587	-0.112462
'S016'	-0.097685	-0.0934415	-0.0879432	-0.0812636	-0.0729376	-0.0492533	-0.0245662	0.0120905	0.0579005	0.0979416	0.116838	0.117105	0.113459	0.0934386	0.0476357	0.000145989	-0.0405751	-0.0670883	-0.0781235	-0.0906075	-0.0917422	-0.0827523	-0.0754153	-0.0802945	-0.0917302	-0.102204	-0.104436	-0.101913	-0.100952	-0.101649	-0.10507	-0.111235	-0.120109	-0.128695	-0.131248	-0.127442	-0.123925	-0.127114	-0.129844	-0.134115	-0.140148		'S016'	-0.082141	-0.0914887	-0.100881	-0.110106	-0.11801	-0.119333
'S017'	0.0314184	0.0117109	-0.0076579	-0.0241438	-0.0390327	-0.0558271	-0.0698183	-0.067854	-0.0454393	-0.0200106	-0.00754972	-0.00691868	-0.00289678	-0.00256117	-0.008166	-0.0199638	-0.0229391	-0.0315744	-0.0427404	-0.0537523	-0.0628987	-0.0756792	-0.0830578	-0.0743785	-0.0728147	-0.0853711	-0.102823	-0.112914	-0.113299	-0.115839	-0.118204	-0.112729	-0.108492	-0.109773	-0.115923	-0.118948	-0.115727	-0.115807	-0.115813	-0.116258	-0.117789		'S017'	-0.0890304	-0.0785226	-0.0688489	-0.0600935	-0.0509893	-0.0416748
'S018'	-0.0612775	-0.0478981	-0.0336317	-0.0208604	-0.00910056	0.00795711	0.0314296	0.0424892	0.0435845	0.0472198	0.0576848	0.0601164	0.044773	0.0175176	-0.00867975	-0.0401738	-0.0668749	-0.0692709	-0.0625541	-0.052539	-0.0455505	-0.0453348	-0.0573876	-0.0792225	-0.0984279	-0.113763	-0.124499	-0.130021	-0.134543	-0.141086	-0.145109	-0.148531	-0.151115	-0.150929	-0.148381	-0.146815	-0.145865	-0.145991	-0.146499	-0.147228	-0.147971		'S018'	-0.0559247	-0.0531289	-0.0506334	-0.048195	-0.0443296	-0.0435526
'S019'	0.0168244	0.010813	0.00495217	-0.000648311	-0.00595619	-0.014005	-0.0235693	-0.0333031	-0.043876	-0.0521029	-0.0515482	-0.0461728	-0.034219	-0.0151695	0.000457486	0.00889674	0.0109535	0.00962224	-0.00200051	-0.0247711	-0.0482229	-0.0663852	-0.0908486	-0.116329	-0.131086	-0.135912	-0.134402	-0.129419	-0.121169	-0.112003	-0.108985	-0.113621	-0.122078	-0.133029	-0.143408	-0.152667	-0.16032	-0.163336	-0.165791	-0.16774	-0.169603		'S019'	-0.12471	-0.120889	-0.116346	-0.111265	-0.105699	-0.0924518
'S020'	-0.050973	-0.029946	-0.00914316	0.0109683	0.0296579	0.033666	0.0304561	0.0222824	0.00700961	-0.012948	-0.0273742	-0.0286368	-0.0219459	-0.0084659	0.0166718	0.0461728	0.0669242	0.0554943	0.0317122	0.00599993	-0.0321493	-0.0819833	-0.116533	-0.131298	-0.143497	-0.155986	-0.164054	-0.166511	-0.164198	-0.1597	-0.154942	-0.152539	-0.151191	-0.149738	-0.14871	-0.152039	-0.153954	-0.146439	-0.137348	-0.128774	-0.120288		'S020'	-0.115603	-0.0983089	-0.080708	-0.0622222	-0.0439466	-0.0308741
'S021'	0.00313473	0.004258	0.00520498	0.00523765	0.00440645	0.00526384	0.0139266	0.0199139	0.0210682	0.0214156	0.0267758	0.0334048	0.0362379	0.0372291	0.0408004	0.0392346	0.0326935	0.0188333	-0.00689699	-0.0381706	-0.0641458	-0.0841626	-0.101364	-0.119128	-0.130882	-0.135128	-0.136457	-0.135875	-0.135797	-0.137712	-0.140339	-0.140133	-0.144006	-0.155533	-0.165359	-0.163435	-0.162024	-0.166067	-0.170006	-0.172798	-0.174978		'S021'	0.00253481	-0.00732868	-0.0178146	-0.0282451	-0.0394078	-0.049529
'S022'	-0.0334967	-0.0179608	-0.0008458	0.0159428	0.0330182	0.0460104	0.0480054	0.0375695	0.0202149	0.00388176	-0.00210596	-4.98798e-05	0.00985342	0.018243	0.0282853	0.0428133	0.0542599	0.0465986	0.0305058	0.0114226	-0.0124006	-0.0455304	-0.0784651	-0.0848584	-0.0907038	-0.101991	-0.111672	-0.125835	-0.145882	-0.160387	-0.162123	-0.158623	-0.154192	-0.14953	-0.146567	-0.146353	-0.148677	-0.149019	-0.149032	-0.148768	-0.14856		'S022'	-0.134378	-0.128503	-0.12214	-0.115839	-0.110551	-0.106672
'S023'	0.000109554	0.00107795	0.00284644	0.00519187	0.00659153	0.00092048	-0.00605648	-0.00779226	-0.00950492	-0.0158861	-0.020242	-0.0201992	-0.0229093	-0.0303457	-0.0427377	-0.0566355	-0.0681971	-0.0711389	-0.0723546	-0.0762866	-0.0809388	-0.0842985	-0.0908538	-0.103964	-0.112397	-0.11315	-0.115318	-0.121662	-0.126528	-0.126936	-0.127467	-0.130081	-0.128102	-0.118916	-0.109246	-0.107093	-0.111942	-0.125399	-0.139073	-0.154072	-0.170498		'S023'	-0.0528631	-0.0544782	-0.0545376	-0.0534945	-0.0532666	-0.0501537
'S024'	-0.0817746	-0.0619605	-0.0409512	-0.0198796	-0.00199484	0.0042964	0.0107174	0.012591	0.00603187	-0.00453336	-0.0093405	-0.00688649	0.00294288	0.0149663	0.0219628	0.0191254	0.0142447	0.0106022	-0.00561283	-0.0342976	-0.0637845	-0.0844551	-0.103938	-0.124815	-0.139475	-0.147065	-0.153518	-0.160722	-0.166431	-0.165596	-0.158007	-0.147761	-0.132233	-0.116388	-0.104113	-0.10127	-0.103353	-0.102252	-0.100511	-0.0990234	-0.0972899		'S024'	-0.144994	-0.132986	-0.121149	-0.109845	-0.0987329	-0.0902459
'S025'	0.145435	0.127261	0.109866	0.0949405	0.07902	0.0568745	0.0372268	0.0279029	0.0235479	0.0171161	0.0163716	0.0310718	0.0553456	0.0722097	0.0798928	0.0822199	0.0784404	0.0752809	0.0566859	0.026174	0.00069159	-0.0206375	-0.053647	-0.0960512	-0.123904	-0.130865	-0.130435	-0.133973	-0.140522	-0.147461	-0.157829	-0.171204	-0.180108	-0.181612	-0.179697	-0.176764	-0.17047	-0.159573	-0.148658	-0.138112	-0.127467		'S025'	-0.106036	-0.107655	-0.110279	-0.113385	-0.115345	-0.121295
'S026'	0.0313724	0.020361	0.0101617	0.000798074	-0.00968598	-0.0127738	-0.0111908	-0.00952425	-0.00259249	0.0124565	0.0237168	0.0236568	0.0170334	0.0180244	0.0187297	0.016829	0.0183139	0.0139116	-0.00307359	-0.0217806	-0.0442677	-0.0703055	-0.0972745	-0.108415	-0.110884	-0.108298	-0.102832	-0.0955946	-0.0912594	-0.0925391	-0.0974515	-0.10513	-0.115576	-0.125936	-0.133004	-0.131807	-0.124732	-0.114114	-0.103468	-0.092581	-0.081302		'S026'	-0.0750911	-0.0668529	-0.0587759	-0.0503973	-0.0417667	-0.0320903
'S027'	-0.00105061	0.00412016	0.011581	0.0210248	0.0305998	0.0418828	0.0506204	0.0549225	0.0505775	0.0359557	0.0244821	0.0261502	0.0484341	0.0828172	0.107371	0.122933	0.128163	0.106798	0.0731046	0.0403383	0.0055382	-0.0197407	-0.0440651	-0.0624013	-0.0794822	-0.101929	-0.122886	-0.133614	-0.134851	-0.13326	-0.129776	-0.126241	-0.120355	-0.118034	-0.123626	-0.134783	-0.139216	-0.13579	-0.13309	-0.130188	-0.126085		'S027'	-0.0697747	-0.0568638	-0.0443583	-0.0325575	-0.0222208	-0.022396
'S028'	0.0296976	0.0285125	0.0264966	0.0225112	0.0183135	0.0121764	0.0087706	0.00889966	0.0105599	0.0119938	0.0134391	0.0158499	0.0152598	0.00800765	-0.00534163	-0.0176089	-0.026912	-0.038724	-0.0556832	-0.0761288	-0.0951997	-0.113041	-0.128993	-0.142151	-0.147903	-0.150045	-0.15065	-0.148995	-0.143361	-0.138063	-0.137067	-0.137696	-0.137591	-0.139723	-0.146219	-0.158054	-0.170285	-0.176089	-0.18144	-0.186676	-0.190983		'S028'	-0.150562	-0.142342	-0.135613	-0.129424	-0.123315	-0.127163
'S029'	0.0930079	0.0976089	0.102452	0.104665	0.102563	0.0986278	0.0922497	0.0707345	0.0365024	0.0221654	0.0357584	0.0585292	0.0845257	0.112047	0.130976	0.144693	0.154289	0.156361	0.138227	0.108934	0.0823877	0.0524837	0.00344879	-0.0320563	-0.0507767	-0.0631698	-0.074697	-0.0925308	-0.111268	-0.126361	-0.1316	-0.123576	-0.110148	-0.101798	-0.0950628	-0.0870295	-0.0801093	-0.0710965	-0.0622091	-0.0504421	-0.0358415		'S029'	-0.061339	-0.0790247	-0.0954623	-0.111177	-0.127428	-0.132959
'S030'	0.0632564	0.0603866	0.0565924	0.0515587	0.0459195	0.0241472	0.000139841	-0.0107998	-0.010299	-0.0156863	-0.0206932	-0.0112185	0.0031445	0.00939844	0.0112144	0.0239078	0.0424305	0.0375758	0.0145034	-0.0131124	-0.0412289	-0.0725386	-0.100108	-0.109319	-0.111281	-0.111894	-0.11227	-0.108812	-0.109884	-0.118752	-0.131813	-0.14098	-0.148742	-0.157972	-0.16716	-0.170548	-0.173224	-0.179944	-0.186807	-0.194859	-0.203579		'S030'	-0.059804	-0.0685785	-0.0771647	-0.0855787	-0.0940177	-0.100823
'S033'	-0.00704781	-0.00770643	-0.00825361	-0.00814989	-0.00770563	-0.0039854	0.00213919	0.00736006	0.0102361	0.00938079	0.00365106	-0.00365392	-0.0118952	-0.0167086	-0.0187886	-0.0171915	-0.0150764	-0.0193882	-0.0318291	-0.0441394	-0.0557544	-0.0706069	-0.09101	-0.107463	-0.120329	-0.134422	-0.149307	-0.160545	-0.165475	-0.168949	-0.172209	-0.174208	-0.17465	-0.173626	-0.171768	-0.167665	-0.159991	-0.149476	-0.138894	-0.128087	-0.117438		'S033'	-0.0819376	-0.0858171	-0.0898166	-0.0939297	-0.0984386	-0.106006
'S034'	-0.00307622	0.00983117	0.0222475	0.0327455	0.0422174	0.0534062	0.0600924	0.053251	0.0365166	0.0203986	0.00842459	0.00274582	0.00576385	0.00962861	0.010049	0.0152137	0.0186235	0.00703331	-0.0106824	-0.0260958	-0.0342596	-0.0457442	-0.0674348	-0.0824316	-0.0903726	-0.10028	-0.11015	-0.116218	-0.117885	-0.121378	-0.129299	-0.136499	-0.136305	-0.135336	-0.13629	-0.136324	-0.134115	-0.133927	-0.134237	-0.13489	-0.13591		'S034'	-0.0675134	-0.0791247	-0.0897665	-0.100094	-0.110058	-0.113707
'S035'	0.0140591	0.022375	0.0301311	0.0379742	0.0462964	0.0558668	0.067451	0.0802041	0.0906079	0.0917017	0.0841487	0.0733464	0.0577174	0.0384725	0.0260084	0.0331907	0.0534622	0.0632621	0.0533126	0.0404389	0.026716	-0.000834284	-0.0457224	-0.0817759	-0.106106	-0.119652	-0.129321	-0.137025	-0.136463	-0.128554	-0.120213	-0.117841	-0.118927	-0.122354	-0.13043	-0.143357	-0.15328	-0.155762	-0.157617	-0.158716	-0.159076		'S035'	-0.0556738	-0.0553991	-0.0574188	-0.0600538	-0.0603662	-0.0659114
'S036'	-0.029387	-0.0314972	-0.032535	-0.0328711	-0.0337524	-0.0341064	-0.0279232	-0.0122355	-8.56069e-05	0.00113823	-0.000513387	0.00374018	0.0034724	-0.00579186	-0.0148591	-0.0135407	-0.00796802	-0.00776989	-0.014832	-0.0273739	-0.0453814	-0.0687461	-0.097617	-0.127548	-0.151585	-0.167079	-0.173819	-0.176238	-0.177215	-0.179091	-0.180861	-0.184197	-0.190024	-0.19496	-0.196728	-0.197376	-0.198906	-0.202045	-0.204594	-0.207402	-0.210817		'S036'	-0.132167	-0.127061	-0.12277	-0.119076	-0.115963	-0.11549
'S037'	-0.107266	-0.0862542	-0.0657381	-0.0454331	-0.0248468	-0.00688561	0.00861544	0.0225151	0.0298301	0.0321928	0.0400351	0.047508	0.0413326	0.0255784	0.0109378	0.00148106	-0.0142721	-0.035444	-0.0547894	-0.0604168	-0.0595436	-0.0687456	-0.0840623	-0.0884596	-0.0882218	-0.0911226	-0.0991982	-0.107811	-0.109298	-0.108695	-0.110524	-0.114206	-0.116641	-0.111653	-0.103735	-0.10152	-0.101072	-0.101586	-0.102675	-0.105219	-0.109282		'S037'	-0.0771315	-0.0915711	-0.105163	-0.118346	-0.131321	-0.137749
'S038'	0.00497871	0.00245295	0.00102252	-0.000631347	-0.00205971	0.00233574	0.00435647	-0.000279959	-0.00512957	-0.00333508	0.00388234	0.0154372	0.031173	0.0455952	0.0513921	0.0469007	0.0351262	0.00991209	-0.0188802	-0.0478165	-0.0735402	-0.100074	-0.119187	-0.12072	-0.120991	-0.125089	-0.12764	-0.132828	-0.143821	-0.15255	-0.153448	-0.15137	-0.151732	-0.154148	-0.154701	-0.158447	-0.167124	-0.173043	-0.178344	-0.182697	-0.186028		'S038'	-0.125991	-0.126018	-0.125934	-0.126068	-0.12572	-0.123164
'S039'	0.0337819	0.0141132	-0.00403796	-0.0220717	-0.038591	-0.0365667	-0.0238801	-0.0119831	-0.0103044	-0.0190556	-0.0290131	-0.0350054	-0.0426974	-0.0537938	-0.0535927	-0.0365433	-0.0252034	-0.0331563	-0.0416661	-0.0490086	-0.060994	-0.0751303	-0.0865527	-0.0915305	-0.0999435	-0.111077	-0.118918	-0.124262	-0.13233	-0.138359	-0.140053	-0.135919	-0.134053	-0.138787	-0.146001	-0.15142	-0.157608	-0.164343	-0.170565	-0.176033	-0.180608		'S039'	-0.0514418	-0.0648261	-0.077665	-0.0899308	-0.101623	-0.106399
'S040'	0.148384	0.119362	0.0966038	0.0770404	0.0533073	0.037501	0.0409117	0.0538766	0.0591254	0.0563984	0.0553196	0.0616723	0.058525	0.0436407	0.0232854	-0.00347085	-0.0227561	-0.0237297	-0.0254722	-0.0265466	-0.0301187	-0.0417012	-0.0623321	-0.0921127	-0.115584	-0.13116	-0.141634	-0.145588	-0.140132	-0.129531	-0.118459	-0.108143	-0.0957666	-0.0832946	-0.0741676	-0.0715676	-0.0762028	-0.0880023	-0.100362	-0.113285	-0.127386		'S040'	-0.104635	-0.101225	-0.0977079	-0.0932193	-0.0876031	-0.0846257
'G071'	0.0262062	0.0505384	0.0713344	0.0891998	0.107047	0.0989138	0.0883836	0.0782132	0.0741236	0.0734013	0.0811592	0.0952594	0.0915037	0.0755892	0.0743038	0.0788575	0.0750511	0.0516696	0.0237835	-0.00141157	-0.040598	-0.0943655	-0.129146	-0.129771	-0.125762	-0.129701	-0.13746	-0.147126	-0.157357	-0.163644	-0.161473	-0.14658	-0.129058	-0.11642	-0.113238	-0.119435	-0.127955	-0.130688	-0.133327	-0.135035	-0.135082		'G071'	-0.197138	-0.179027	-0.162338	-0.146018	-0.130016	-0.127213
'G073'	0.0712256	0.0407787	0.0122078	-0.0156511	-0.0419748	-0.0510095	-0.0458081	-0.0258545	0.00700305	0.0375625	0.052033	0.0509926	0.0434513	0.0223796	-0.00672268	-0.0268652	-0.023836	0.00152456	0.0301741	0.0415151	0.0389054	0.028389	-0.000122262	-0.046062	-0.0883447	-0.116878	-0.123681	-0.119531	-0.112726	-0.106266	-0.0964893	-0.0901614	-0.0921434	-0.0999269	-0.107618	-0.113384	-0.113896	-0.102018	-0.0891067	-0.0738273	-0.0559109		'G073'	-0.0282255	-0.0332318	-0.0371664	-0.0396607	-0.0424265	-0.0282771
'G076'	0.108006	0.0961476	0.0907693	0.0888757	0.0849416	0.0901016	0.0993351	0.106841	0.111623	0.101891	0.0753603	0.0594801	0.0622187	0.0616891	0.0437635	0.0182573	-1.36368e-05	-0.0306496	-0.0663993	-0.0852187	-0.0839814	-0.0792638	-0.0722797	-0.0583996	-0.0517282	-0.0533285	-0.0653038	-0.0781844	-0.0785984	-0.0781079	-0.0756205	-0.0767184	-0.0828892	-0.0869052	-0.0941375	-0.105811	-0.113188	-0.120401	-0.128206	-0.136443	-0.144472		'G076'	-0.151161	-0.144237	-0.13725	-0.130142	-0.122689	-0.111978
'G079'	0.287582	0.238224	0.190375	0.143517	0.0977299	0.0754481	0.0654082	0.0602324	0.0539804	0.0467892	0.052157	0.0656419	0.0791258	0.0983667	0.116145	0.126064	0.121011	0.0951122	0.0601488	0.0249055	-0.0025089	-0.0244932	-0.0402119	-0.0564707	-0.0678322	-0.0754162	-0.0873994	-0.100408	-0.104181	-0.106974	-0.114663	-0.123434	-0.12482	-0.122902	-0.125118	-0.126274	-0.121862	-0.117497	-0.114441	-0.111618	-0.108542		'G079'	-0.0793836	-0.0809539	-0.0845824	-0.089513	-0.0955348	-0.111319
'G080'	0.126649	0.0989219	0.0719461	0.046651	0.0198939	-0.0118313	-0.0401987	-0.0591992	-0.0736415	-0.0723129	-0.059196	-0.0443843	-0.0308359	-0.0240449	-0.0196801	-0.0187727	-0.0232846	-0.0304403	-0.040217	-0.0478521	-0.0531653	-0.0712024	-0.100191	-0.113349	-0.112393	-0.108703	-0.108265	-0.110948	-0.113094	-0.119746	-0.133364	-0.147062	-0.15564	-0.160097	-0.162525	-0.16266	-0.162594	-0.165686	-0.168962	-0.17193	-0.17512		'G080'	-0.0696251	-0.0679959	-0.0664339	-0.0647947	-0.0650494	-0.0750544
'G081'	0.0311971	0.0411806	0.0483782	0.0573036	0.0698693	0.0868148	0.0993868	0.107221	0.114976	0.121933	0.130532	0.140913	0.137947	0.132649	0.134809	0.14036	0.120538	0.0841647	0.0484673	0.0299718	0.0152178	-0.0108954	-0.0477462	-0.0819994	-0.111605	-0.139481	-0.162676	-0.179562	-0.183768	-0.182854	-0.181261	-0.178781	-0.171301	-0.159827	-0.153471	-0.153116	-0.15323	-0.157833	-0.163802	-0.171875	-0.18168		'G081'	-0.0947121	-0.0959351	-0.0988872	-0.101781	-0.104146	-0.111339
'G083'	0.0637573	0.0538714	0.0429921	0.032448	0.0245478	0.0198105	0.00762989	-0.00429438	-0.0033993	0.0115787	0.0156196	0.0101034	0.0135263	0.0206863	0.0138897	-0.00670347	-0.0207582	-0.0309171	-0.0537537	-0.0822505	-0.107492	-0.129193	-0.156557	-0.181238	-0.200659	-0.215183	-0.224937	-0.226204	-0.218798	-0.210348	-0.201824	-0.191078	-0.1849	-0.187387	-0.190302	-0.181333	-0.158896	-0.127046	-0.0951434	-0.0599899	-0.0220268		'G083'	-0.0837028	-0.0872488	-0.088856	-0.0891333	-0.0900147	-0.0896199
'G089'	0.116388	0.100723	0.0878166	0.0792509	0.0702441	0.0620278	0.055267	0.0672224	0.0691755	0.0530174	0.0325914	0.025898	0.0312926	0.0374388	0.035935	0.0361112	0.0302892	0.0182198	-0.00316513	-0.0348211	-0.0625447	-0.0764365	-0.0793947	-0.0813244	-0.0843212	-0.0832456	-0.0843187	-0.0956254	-0.113433	-0.133341	-0.146965	-0.148315	-0.133871	-0.111188	-0.0941616	-0.0842433	-0.0778749	-0.0841534	-0.0923126	-0.102496	-0.114133		'G089'	-0.0275581	-0.0416349	-0.0526433	-0.0615849	-0.0695067	-0.0677406
'J043'	-0.0556529	-0.0532964	-0.0503123	-0.0465115	-0.0439814	-0.0422016	-0.0385716	-0.0306301	-0.0243772	-0.0222826	-0.0236731	-0.0325961	-0.0487858	-0.066824	-0.0870893	-0.106548	-0.11869	-0.115877	-0.106997	-0.103114	-0.105621	-0.10805	-0.113708	-0.127362	-0.140275	-0.145992	-0.142497	-0.135172	-0.128297	-0.122196	-0.118113	-0.117879	-0.120923	-0.120901	-0.122504	-0.124833	-0.128295	-0.135964	-0.144588	-0.154111	-0.164778		'J043'	-0.129702	-0.124305	-0.119681	-0.116304	-0.113146	-0.109363
'J044'	0.109108	0.127458	0.14363	0.159402	0.175025	0.177147	0.169504	0.168471	0.171447	0.175993	0.170534	0.162702	0.151254	0.137677	0.12662	0.113961	0.0970887	0.0719571	0.0411463	0.00251792	-0.0418196	-0.0878369	-0.117506	-0.141074	-0.162334	-0.174317	-0.179553	-0.18477	-0.190117	-0.189911	-0.186834	-0.18156	-0.178667	-0.179317	-0.180884	-0.183501	-0.18374	-0.167385	-0.149129	-0.130105	-0.10877		'J044'	-0.0821083	-0.0739169	-0.0652141	-0.0578123	-0.0492287	-0.0265512
'J045'	0.182941	0.155349	0.129108	0.106476	0.0888712	0.0845124	0.0771993	0.076952	0.0904382	0.106243	0.129319	0.153647	0.17278	0.186951	0.1867	0.164389	0.118382	0.0824878	0.0613207	0.0484896	0.029171	0.0137851	-0.0103498	-0.0503726	-0.080392	-0.098716	-0.109075	-0.100593	-0.0881527	-0.085749	-0.0986355	-0.121034	-0.143908	-0.164164	-0.181881	-0.183967	-0.171869	-0.142028	-0.11057	-0.0781338	-0.0444748		'J045'	-0.103181	-0.116366	-0.128112	-0.138206	-0.147519	-0.146485
'J047'	0.220604	0.196814	0.178891	0.162937	0.145674	0.150426	0.16951	0.178055	0.158372	0.113631	0.0779314	0.0566011	0.0422951	0.0373349	0.0439885	0.0497028	0.054572	0.0643037	0.0538805	0.0217591	-0.0153279	-0.0434067	-0.0742271	-0.127941	-0.172735	-0.192351	-0.202377	-0.213928	-0.222679	-0.224241	-0.217387	-0.208398	-0.199431	-0.190455	-0.185623	-0.181695	-0.178034	-0.175548	-0.174584	-0.172098	-0.167802		'J047'	-0.0704057	-0.08281	-0.094982	-0.10559	-0.115974	-0.128335
'J048'	-0.0161119	0.00763719	0.0281007	0.0463578	0.0652855	0.0681565	0.054585	0.0354837	0.0277273	0.0362448	0.0449385	0.0448933	0.0443659	0.0437059	0.0319225	0.0089755	-0.0133898	-0.0296612	-0.0490095	-0.0733751	-0.100265	-0.123216	-0.145797	-0.16196	-0.172962	-0.180599	-0.185219	-0.187709	-0.189527	-0.187111	-0.183363	-0.181557	-0.181809	-0.183734	-0.188341	-0.192904	-0.195965	-0.189632	-0.182515	-0.174815	-0.166386		'J048'	-0.171995	-0.174428	-0.176214	-0.177516	-0.178225	-0.174655
'J049'	0.09277	0.0936614	0.0956671	0.0983476	0.0979883	0.0930799	0.0928905	0.0955211	0.0924605	0.096745	0.114491	0.124091	0.123308	0.114781	0.109234	0.100821	0.0817409	0.0559226	0.0328009	0.0113302	-0.0180367	-0.0597749	-0.0995053	-0.118463	-0.128663	-0.133924	-0.132297	-0.121468	-0.112651	-0.106007	-0.101566	-0.0977082	-0.0977411	-0.0951045	-0.095164	-0.0945036	-0.0895665	-0.0817729	-0.0765941	-0.0716426	-0.0659283		'J049'	-0.159304	-0.154067	-0.149038	-0.144574	-0.141381	-0.138593
'J050'	-0.0567315	-0.0328782	-0.0113135	0.00677844	0.0228137	0.04468	0.0705692	0.0793267	0.0807953	0.0949898	0.11334	0.115012	0.107403	0.112776	0.123482	0.128836	0.132871	0.124678	0.107059	0.0796868	0.0423841	0.00782288	-0.0206898	-0.035427	-0.0472507	-0.0598319	-0.0670966	-0.0723422	-0.0830864	-0.0947194	-0.096874	-0.0970953	-0.100915	-0.110408	-0.121049	-0.128633	-0.136292	-0.136835	-0.13588	-0.132903	-0.12832		'J050'	-0.070816	-0.064895	-0.0594553	-0.0538724	-0.0466835	-0.0425925
'J051'	0.149057	0.11843	0.0885551	0.0596789	0.0292567	6.97124e-05	-0.0200143	-0.0324166	-0.0336505	-0.0161407	0.0141477	0.0446863	0.0660773	0.075221	0.0725711	0.049739	0.0107103	-0.0259561	-0.049426	-0.0650442	-0.0813528	-0.102636	-0.117098	-0.121519	-0.118236	-0.113396	-0.106383	-0.0986903	-0.0959052	-0.0950914	-0.0998256	-0.11286	-0.127732	-0.137331	-0.142993	-0.148223	-0.157462	-0.162312	-0.166244	-0.169288	-0.172586		'J051'	-0.150418	-0.154024	-0.156	-0.156843	-0.157903	-0.150975
'J052'	0.0911422	0.0889732	0.0842958	0.0785299	0.0745184	0.0765192	0.0795836	0.0880023	0.102201	0.114026	0.115515	0.102153	0.0814932	0.0681619	0.0560351	0.0525596	0.0630918	0.066796	0.0622392	0.0476899	0.0207828	-0.00817102	-0.0457282	-0.082277	-0.112215	-0.138327	-0.155316	-0.162155	-0.164844	-0.165601	-0.165746	-0.164594	-0.160808	-0.152161	-0.139106	-0.12644	-0.120727	-0.126193	-0.13107	-0.137429	-0.146487		'J052'	-0.132247	-0.117883	-0.105448	-0.0953539	-0.0851492	-0.0794085
'J053'	0.0330062	0.0505042	0.0673943	0.0854179	0.100721	0.096452	0.0874477	0.0755269	0.0534628	0.0379647	0.0310734	0.0234338	0.0152675	0.0162492	0.0266644	0.0308729	0.0208435	0.00749636	-0.000810775	-0.0109171	-0.0279691	-0.0443869	-0.0573094	-0.0610547	-0.0656271	-0.0741701	-0.0817452	-0.089154	-0.0984702	-0.107546	-0.116132	-0.123089	-0.130082	-0.133805	-0.128	-0.121249	-0.117149	-0.113384	-0.107593	-0.102846	-0.0997311		'J053'	-0.0821547	-0.0845545	-0.0870101	-0.0890677	-0.0909217	-0.0891345
'L013'	0.333707	0.274846	0.220297	0.167964	0.116531	0.0939291	0.086239	0.0783161	0.0753803	0.0748548	0.0741631	0.0697183	0.0677069	0.0759684	0.0930898	0.107101	0.12974	0.171021	0.194304	0.190252	0.171882	0.149325	0.106285	0.0314977	-0.0308422	-0.0696712	-0.0994848	-0.129357	-0.149534	-0.161555	-0.17321	-0.183613	-0.18645	-0.185455	-0.184671	-0.184745	-0.185762	-0.189651	-0.193863	-0.198248	-0.202727		'L013'	-0.137739	-0.131196	-0.125897	-0.121771	-0.117147	-0.119869
'L016'	0.0112597	0.000971134	-0.00932631	-0.0159125	-0.0172605	0.00269379	0.0227213	0.0458	0.0733725	0.0883937	0.0752279	0.0351028	-0.011063	-0.0320129	-0.0210853	-0.00355569	0.0208113	0.0286369	0.024309	0.0110497	-0.016772	-0.0572185	-0.0732352	-0.0691466	-0.0635481	-0.0662125	-0.0798482	-0.100545	-0.120575	-0.140894	-0.160034	-0.171267	-0.171384	-0.164892	-0.155523	-0.147796	-0.140817	-0.133135	-0.1247	-0.117235	-0.110674		'L016'	-0.0909648	-0.0887272	-0.087514	-0.0852197	-0.0833431	-0.0951095
'L017'	-0.154354	-0.134956	-0.114363	-0.092243	-0.0706702	-0.0592786	-0.0577956	-0.059299	-0.0665959	-0.0853522	-0.109783	-0.127584	-0.136306	-0.133791	-0.120516	-0.105728	-0.0918875	-0.0948265	-0.102161	-0.110006	-0.126986	-0.148189	-0.152814	-0.145694	-0.14225	-0.142331	-0.144861	-0.144986	-0.145666	-0.147293	-0.1493	-0.15025	-0.154357	-0.159418	-0.16077	-0.159153	-0.16143	-0.172321	-0.181804	-0.192213	-0.204662		'L017'	-0.200119	-0.189801	-0.179085	-0.168963	-0.159735	-0.154316
'L018'	-0.0420614	-0.0160593	0.00789252	0.0301751	0.0523823	0.0592032	0.0556235	0.0444922	0.0309809	0.0216733	0.0212661	0.0280059	0.0283395	0.0225747	0.0143321	0.00327609	-0.0121489	-0.0195796	-0.0252646	-0.0337779	-0.0452768	-0.0655088	-0.0961381	-0.127725	-0.151148	-0.166692	-0.174376	-0.175171	-0.1695	-0.165748	-0.16852	-0.171798	-0.173401	-0.174845	-0.179423	-0.185596	-0.187641	-0.187112	-0.186264	-0.185787	-0.185696		'L018'	-0.0954392	-0.0894746	-0.0841184	-0.0802126	-0.0773768	-0.075316
'M041'	-0.000753053	-0.00242631	-0.00508403	-0.00766828	-0.00887364	-0.0074728	-0.0028683	0.00225055	0.00407523	0.000955821	-0.00800132	-0.0195268	-0.0310107	-0.0344856	-0.0238959	0.00583774	0.0433949	0.0589694	0.0533711	0.0388287	0.011446	-0.0282773	-0.0815618	-0.117404	-0.140184	-0.157441	-0.161642	-0.155909	-0.151517	-0.151344	-0.150361	-0.146583	-0.146773	-0.152896	-0.155692	-0.154391	-0.155687	-0.160122	-0.163919	-0.167393	-0.170848		'M041'	-0.0881009	-0.083869	-0.0819415	-0.0820211	-0.0812911	-0.0863512
'M042'	0.1898	0.172177	0.152335	0.129179	0.104356	0.0812357	0.0681771	0.0587719	0.0594877	0.0756221	0.102324	0.12808	0.141282	0.138063	0.130337	0.126114	0.123419	0.106963	0.0791269	0.0481993	0.0139254	-0.0299863	-0.0763695	-0.106368	-0.12094	-0.122395	-0.115157	-0.108864	-0.107135	-0.109659	-0.116393	-0.127092	-0.138847	-0.148897	-0.156462	-0.161435	-0.164323	-0.165698	-0.16684	-0.167349	-0.167402		'M042'	-0.0981549	-0.107823	-0.11722	-0.125962	-0.133623	-0.133857
'M043'	-0.04221	-0.0414242	-0.038387	-0.0342995	-0.0312293	-0.0285046	-0.0256926	-0.0276964	-0.0365899	-0.0490122	-0.0603959	-0.0609239	-0.058899	-0.0473506	-0.0289995	-0.0136559	-0.00504048	-0.0118768	-0.0281291	-0.0466539	-0.0723719	-0.10045	-0.116866	-0.117071	-0.110721	-0.103964	-0.100375	-0.101446	-0.103972	-0.112083	-0.12377	-0.133792	-0.136851	-0.133686	-0.129822	-0.126923	-0.123894	-0.126409	-0.129226	-0.133093	-0.137986		'M043'	-0.074373	-0.0700511	-0.0654738	-0.0605892	-0.0552295	-0.0450513
'M044'	0.104625	0.1097	0.113057	0.115852	0.118707	0.111253	0.0962745	0.0885352	0.0889138	0.0887091	0.0849455	0.0817272	0.0793119	0.0732047	0.0569992	0.0455111	0.0432598	0.040242	0.0288302	0.0121332	-0.00832166	-0.0303738	-0.0603898	-0.0876699	-0.107214	-0.121407	-0.129519	-0.132689	-0.133048	-0.132558	-0.133638	-0.131315	-0.126891	-0.124845	-0.125445	-0.127527	-0.129674	-0.129622	-0.129359	-0.129228	-0.12883		'M044'	-0.106768	-0.104468	-0.10207	-0.100016	-0.099501	-0.0969161
'S041'	0.0830906	0.0751588	0.0666733	0.0596654	0.0536025	0.0375953	0.0166826	0.0107291	0.0059774	-0.0111387	-0.0326269	-0.0464471	-0.0575375	-0.0670902	-0.0653726	-0.0449381	-0.0182857	-0.0104002	-0.0189006	-0.0353689	-0.06108	-0.101898	-0.137417	-0.155259	-0.16451	-0.166388	-0.164075	-0.162206	-0.162339	-0.161611	-0.160498	-0.161649	-0.164724	-0.158825	-0.150206	-0.141358	-0.133753	-0.122225	-0.110644	-0.0993186	-0.0887384		'S041'	-0.067078	-0.0699031	-0.070993	-0.0715188	-0.0696764	-0.0504391
'S042'	-0.00657029	-0.0253615	-0.0419034	-0.0559701	-0.0657787	-0.0395794	-0.0182047	-0.00710948	0.00117633	0.00697781	-0.00432336	-0.0316835	-0.0571029	-0.069111	-0.079166	-0.0876703	-0.0928495	-0.0870383	-0.0872868	-0.0938993	-0.104573	-0.110198	-0.120206	-0.136593	-0.147518	-0.151459	-0.155385	-0.165499	-0.181233	-0.190576	-0.188271	-0.183361	-0.178497	-0.171965	-0.168218	-0.173053	-0.188693	-0.20739	-0.226157	-0.244811	-0.263352		'S042'	-0.134534	-0.100908	-0.0720229	-0.047082	-0.0224843	-0.028534
'S043'	-0.0642741	-0.0458831	-0.0257647	-0.00517079	0.0158817	0.0403699	0.0666848	0.0927693	0.103905	0.0995339	0.102196	0.105753	0.0947798	0.0780226	0.0713717	0.0760083	0.0750942	0.0515397	0.0269426	0.0106188	-0.0128138	-0.0463224	-0.0766703	-0.0809594	-0.0756298	-0.078646	-0.0886692	-0.0936934	-0.0979819	-0.103301	-0.111467	-0.114589	-0.106954	-0.0969629	-0.0922441	-0.0894796	-0.0864422	-0.0882338	-0.0918185	-0.0969617	-0.102623		'S043'	-0.136572	-0.128631	-0.12106	-0.112942	-0.10415	-0.0886065
'S044'	-0.00505985	0.0177499	0.0385176	0.0565573	0.0718817	0.0691928	0.0671615	0.0659114	0.0581216	0.0458653	0.0396413	0.0368755	0.022247	0.001048	-0.0131039	-0.0108489	0.000332925	0.0117747	0.0157102	0.0115628	-0.00707075	-0.0393239	-0.0795982	-0.115831	-0.140555	-0.148255	-0.136614	-0.124186	-0.121561	-0.125022	-0.133239	-0.148699	-0.167952	-0.177821	-0.177535	-0.173635	-0.163605	-0.149026	-0.136808	-0.124614	-0.111561		'S044'	-0.0627849	-0.0525008	-0.0414126	-0.0305752	-0.0186536	0.00110757
'S045'	0.00146677	-0.00896489	-0.0200491	-0.0308129	-0.0404879	-0.0473299	-0.0503669	-0.0468736	-0.0402969	-0.0257716	0.00416742	0.0352513	0.056565	0.0620974	0.0585948	0.0479979	0.0265596	0.00980447	-0.00491718	-0.0176011	-0.0244012	-0.0311963	-0.052065	-0.0768796	-0.0961087	-0.107292	-0.11251	-0.11716	-0.124282	-0.131054	-0.138215	-0.14442	-0.150955	-0.15889	-0.163935	-0.167315	-0.171351	-0.177279	-0.183511	-0.1897	-0.195782		'S045'	-0.0193935	-0.0313887	-0.042417	-0.0520731	-0.0628878	-0.0645336
'G082'	0.092338	0.0984287	0.103461	0.108356	0.10907	0.0863058	0.0767438	0.0987751	0.117512	0.135385	0.149283	0.166695	0.158166	0.117016	0.066619	0.0514406	0.0612106	0.0898965	0.0966799	0.100933	0.10247	0.0828242	0.0192439	-0.043605	-0.0865947	-0.109469	-0.111453	-0.103674	-0.100458	-0.0998508	-0.093665	-0.0909293	-0.102882	-0.12099	-0.125096	-0.117231	-0.109465	-0.098419	-0.0864766	-0.0725975	-0.0574832		'G082'	-0.0814955	-0.0770371	-0.0703877	-0.0622883	-0.0532826	-0.0432683
'G088'	0.197987	0.167363	0.136449	0.104117	0.0698681	0.0313276	0.0035358	-0.0174363	-0.033488	-0.0423943	-0.0428513	-0.0390839	-0.0415861	-0.0558226	-0.0686773	-0.076946	-0.0743863	-0.0551997	-0.0403247	-0.0265821	-0.00756905	0.00127673	-0.00688669	-0.0346837	-0.0610733	-0.0770398	-0.0930594	-0.112359	-0.123984	-0.129392	-0.134076	-0.140304	-0.142212	-0.126906	-0.103934	-0.0926035	-0.0921083	-0.0973416	-0.101863	-0.11006	-0.121292		'G088'	-0.11105	-0.0887713	-0.0671964	-0.0472594	-0.0299796	-0.0229192
'G084'	0.260147	0.22828	0.199977	0.173628	0.146623	0.144397	0.142707	0.144399	0.147843	0.142303	0.114568	0.0842886	0.0730369	0.0660799	0.0463513	0.0301925	0.0343803	0.0585925	0.077826	0.073547	0.0641769	0.058003	0.0378056	-0.023644	-0.0871097	-0.133463	-0.166257	-0.192573	-0.202246	-0.185685	-0.163403	-0.143991	-0.130262	-0.119673	-0.112844	-0.112778	-0.127241	-0.150709	-0.171912	-0.192073	-0.215068		'G084'	-0.106114	-0.0778408	-0.0574689	-0.0423267	-0.0277932	-0.0502224
'G087'	0.0787526	0.0755979	0.0718602	0.066702	0.0599996	0.0413883	0.0289595	0.0273518	0.0310758	0.0275164	0.0261359	0.03173	0.0363832	0.0348613	0.0382952	0.0579866	0.0842513	0.0836156	0.0641625	0.0469636	0.0277747	-0.00356407	-0.0352802	-0.0479053	-0.0539582	-0.0661393	-0.0875923	-0.104901	-0.109213	-0.108498	-0.106924	-0.106263	-0.104924	-0.105897	-0.114702	-0.127959	-0.134866	-0.127556	-0.120083	-0.111509	-0.101283		'G087'	-0.115464	-0.0925095	-0.0705365	-0.0507113	-0.0323021	-0.0249384
'J055'	-0.0138429	0.000807102	0.0128703	0.0263049	0.0379782	0.0122713	-0.0240039	-0.0388344	-0.0434586	-0.0548768	-0.0560523	-0.043481	-0.0340181	-0.0315129	-0.0317089	-0.0261749	-0.0118165	-0.0036715	-0.000390472	-0.00154837	-0.0157204	-0.0422777	-0.0760902	-0.103716	-0.124014	-0.135591	-0.134767	-0.131691	-0.132696	-0.133868	-0.135072	-0.137028	-0.142849	-0.148004	-0.145278	-0.141972	-0.140583	-0.139856	-0.138359	-0.137011	-0.135988		'J055'	-0.107617	-0.0918412	-0.0782899	-0.0676939	-0.0600859	-0.0676583
'L019'	0.0689723	0.0714799	0.0730731	0.0744327	0.0736723	0.0780171	0.0850081	0.0856711	0.0799009	0.0793658	0.0852663	0.0738478	0.0464404	0.0251796	0.0109063	-0.00491738	-0.0184832	-0.0253235	-0.0277819	-0.0222507	-0.0190765	-0.027192	-0.0445776	-0.0592497	-0.0664187	-0.0749988	-0.0917071	-0.106152	-0.116797	-0.129806	-0.141653	-0.138966	-0.120086	-0.0967369	-0.0775858	-0.0664988	-0.0638243	-0.0730777	-0.0828429	-0.0943887	-0.106461		'L019'	-0.104172	-0.105998	-0.107197	-0.107812	-0.10842	-0.10453
'S046'	-0.0757587	-0.0634193	-0.0501191	-0.0355251	-0.022155	-0.0153795	-0.00413555	0.0227488	0.0511203	0.0662908	0.0671153	0.0635637	0.0566731	0.0449902	0.0312397	0.0241417	0.0281854	0.0254447	0.0183799	0.00566094	-0.0117885	-0.0307552	-0.0390259	-0.0406332	-0.0506536	-0.0702008	-0.0907195	-0.112457	-0.134458	-0.15631	-0.171121	-0.177496	-0.180611	-0.183622	-0.184158	-0.179049	-0.17181	-0.168832	-0.166461	-0.163771	-0.1615		'S046'	-0.101658	-0.10366	-0.105568	-0.106737	-0.106789	-0.105236
'G086'	0.00406322	-0.00614351	-0.0174083	-0.0290614	-0.0394412	-0.0500391	-0.0590826	-0.0658861	-0.0567467	-0.0274671	0.00550649	0.0366923	0.0607459	0.076302	0.0726373	0.0427243	0.000603842	-0.0234006	-0.041065	-0.0618197	-0.0793103	-0.0890578	-0.102801	-0.13269	-0.163844	-0.187708	-0.200191	-0.204485	-0.2031	-0.201101	-0.198954	-0.199329	-0.203818	-0.209967	-0.212047	-0.21178	-0.209798	-0.208594	-0.20692	-0.205675	-0.205068		'G086'	-0.0647679	-0.082667	-0.100329	-0.118118	-0.135598	-0.144542
'G085'	0.126634	0.0932396	0.062875	0.0346685	0.00486039	-0.00892059	-0.00537395	0.0155485	0.0353971	0.0608463	0.0916407	0.121324	0.141112	0.16376	0.18378	0.214679	0.248204	0.276062	0.273492	0.253395	0.220161	0.171485	0.0831355	-0.00304275	-0.0472677	-0.0733851	-0.0975105	-0.115275	-0.122182	-0.131667	-0.14923	-0.166515	-0.162616	-0.151006	-0.14277	-0.140857	-0.147822	-0.165034	-0.183209	-0.202534	-0.222936		'G085'	-0.153868	-0.136717	-0.121705	-0.109537	-0.0998684	-0.108157
'S047'	-0.0286823	-0.010743	0.00243405	0.0134597	0.0262385	0.0157455	-0.00777336	-0.0296452	-0.030665	-0.0183824	-0.00998536	-0.00238878	0.0124648	0.0370633	0.0527712	0.04896	0.0382764	0.0282658	0.0128056	-0.0110347	-0.0378415	-0.0531503	-0.054824	-0.0578165	-0.0587205	-0.0638957	-0.0753439	-0.0902478	-0.102776	-0.118581	-0.138521	-0.150201	-0.149592	-0.141895	-0.127837	-0.113372	-0.107887	-0.120297	-0.132467	-0.146019	-0.162783		'S047'	-0.130544	-0.112419	-0.0938849	-0.0753161	-0.0591841	-0.0532468
'L020'	0.130575	0.114027	0.101822	0.090382	0.0792609	0.0893535	0.105474	0.115367	0.10608	0.0833349	0.061148	0.0488496	0.0303617	0.00594203	-0.0140187	-0.0249809	-0.0425057	-0.0623101	-0.0806981	-0.0952595	-0.108828	-0.122841	-0.13605	-0.146208	-0.151705	-0.154239	-0.156594	-0.160147	-0.161729	-0.161353	-0.161057	-0.161323	-0.161629	-0.162348	-0.162794	-0.163403	-0.166518	-0.171994	-0.177037	-0.181919	-0.18747		'L020'	-0.107724	-0.10422	-0.102083	-0.101608	-0.0996322	-0.0956243
'G074'	0.0559735	0.0494049	0.050473	0.0585175	0.0705881	0.106642	0.132951	0.148078	0.142157	0.103603	0.0424332	-0.00327885	-0.025063	-0.0354282	-0.0369113	-0.0289466	-0.017127	-0.0177576	-0.0325484	-0.0495023	-0.0684115	-0.0944109	-0.124671	-0.139302	-0.142694	-0.142405	-0.140521	-0.139368	-0.133464	-0.12181	-0.115561	-0.114035	-0.11601	-0.120244	-0.131327	-0.152139	-0.169375	-0.168754	-0.167237	-0.164697	-0.160809		'G074'	-0.195058	-0.168895	-0.145411	-0.1252	-0.109355	-0.118152
'J042'	0.101769	0.089594	0.0754518	0.0581896	0.0410515	0.0184609	-0.0112239	-0.0396442	-0.0487404	-0.0272847	0.00456905	0.0283593	0.0464177	0.0652588	0.0611615	0.0453806	0.0286056	0.00692751	-0.0313672	-0.0714386	-0.114806	-0.147225	-0.183566	-0.194433	-0.184196	-0.167406	-0.145408	-0.128079	-0.118859	-0.110087	-0.106065	-0.113071	-0.111423	-0.101018	-0.0943762	-0.103295	-0.119698	-0.139228	-0.162235	-0.189383	-0.218001		'J042'	-0.0558161	-0.0882644	-0.120402	-0.153607	-0.18697	-0.210915
'J046'	0.295494	0.261574	0.233482	0.210446	0.183911	0.158071	0.136665	0.131259	0.119144	0.107184	0.103282	0.105514	0.119198	0.144118	0.144121	0.111377	0.061059	0.017241	-0.0218496	-0.0714639	-0.115278	-0.124231	-0.119923	-0.126047	-0.139554	-0.155721	-0.177659	-0.202306	-0.219573	-0.223403	-0.217175	-0.198547	-0.179681	-0.170243	-0.169194	-0.172259	-0.181471	-0.199399	-0.218269	-0.236268	-0.253002		'J046'	-0.105253	-0.111851	-0.119975	-0.129201	-0.137831	-0.145301
'S049'	-0.0138735	-0.00833671	-0.000433886	0.00834281	0.0136541	0.0125308	0.0142136	0.0111673	-0.00247653	-0.019929	-0.0259918	-0.0197856	-0.0120002	0.00287836	0.0205331	0.025071	0.0103303	-0.0171985	-0.0372214	-0.0597306	-0.0925213	-0.12324	-0.139332	-0.15333	-0.170487	-0.187309	-0.199335	-0.205023	-0.206006	-0.202242	-0.19372	-0.18444	-0.175769	-0.167753	-0.163364	-0.159678	-0.156292	-0.152834	-0.149201	-0.144545	-0.139574		'S049'	-0.131406	-0.112084	-0.0915832	-0.069296	-0.0464026	-0.0222532
'S051'	0.0946218	0.0818449	0.0701014	0.0605952	0.0546464	0.0573207	0.0510916	0.0468186	0.0478924	0.0517801	0.0481964	0.0386688	0.0345313	0.0419083	0.0479344	0.039285	0.0188021	-0.00525862	-0.0257949	-0.0472886	-0.0761452	-0.0975221	-0.105488	-0.114689	-0.125919	-0.137746	-0.152386	-0.16434	-0.172504	-0.177123	-0.18135	-0.186247	-0.18806	-0.186426	-0.183285	-0.178567	-0.17135	-0.167086	-0.163912	-0.160887	-0.157981		'S051'	-0.0687757	-0.0757638	-0.0833316	-0.0908567	-0.0982493	-0.102358
'S048'	0.161947	0.119388	0.0794347	0.0428136	0.0131922	0.0161783	0.022783	0.0371192	0.064552	0.088682	0.110407	0.130376	0.143544	0.145453	0.135837	0.116326	0.0864951	0.040606	0.00484427	-0.0156525	-0.0368325	-0.0656901	-0.0959975	-0.114403	-0.127031	-0.142484	-0.153763	-0.151953	-0.13569	-0.117225	-0.109031	-0.109936	-0.109549	-0.110649	-0.117381	-0.132087	-0.140677	-0.137699	-0.133618	-0.130351	-0.12719		'S048'	-0.165895	-0.143837	-0.122912	-0.103052	-0.0849088	-0.0771056
'S050'	0.14042	0.129897	0.124803	0.127082	0.128685	0.139444	0.143996	0.167455	0.20042	0.207369	0.172291	0.11006	0.0541258	0.00469238	-0.0641059	-0.131009	-0.160769	-0.15137	-0.13901	-0.135247	-0.130402	-0.115808	-0.105577	-0.101429	-0.0968629	-0.0884345	-0.082213	-0.0883129	-0.105972	-0.122448	-0.130458	-0.129956	-0.126577	-0.114271	-0.0951487	-0.0815341	-0.081661	-0.0956008	-0.110784	-0.126586	-0.143528		'S050'	-0.140853	-0.106974	-0.0778437	-0.0525535	-0.0288208	-0.0340493
'J059'	0.102222	0.0683837	0.0392551	0.0121741	-0.014967	-0.0128691	0.000647002	0.00541319	0.000652107	-0.00304351	-0.0141772	-0.0325188	-0.0516954	-0.0623189	-0.0675429	-0.0770356	-0.0877457	-0.104467	-0.122911	-0.138599	-0.155714	-0.169858	-0.174295	-0.162068	-0.154423	-0.156011	-0.161929	-0.168821	-0.17678	-0.183525	-0.182306	-0.171207	-0.162718	-0.160678	-0.162974	-0.167391	-0.171894	-0.17965	-0.188354	-0.196292	-0.203142		'J059'	-0.114817	-0.101478	-0.0883369	-0.0748138	-0.0609563	-0.0472083
'J060'	0.115176	0.116988	0.114819	0.109594	0.103641	0.0834967	0.0697798	0.0615312	0.0598215	0.0640664	0.0798928	0.0932472	0.0955847	0.0911402	0.0891857	0.0882724	0.0785535	0.0612669	0.0433129	0.0184328	-0.0109928	-0.0362119	-0.0562001	-0.0738009	-0.0896112	-0.104804	-0.118418	-0.13409	-0.14953	-0.160704	-0.168989	-0.173763	-0.170763	-0.166972	-0.168981	-0.172944	-0.170988	-0.162793	-0.155989	-0.148658	-0.139943		'J060'	-0.110626	-0.118373	-0.125206	-0.131725	-0.137855	-0.13785
'J056'	-0.0635223	-0.0504745	-0.0389357	-0.0251147	-0.00961382	-0.0168781	-0.0385414	-0.052629	-0.0557985	-0.0563621	-0.0534326	-0.0469427	-0.0395845	-0.031695	-0.0273263	-0.0384963	-0.0562885	-0.0603299	-0.0588048	-0.0607943	-0.0682057	-0.0735568	-0.0785284	-0.0895122	-0.0911334	-0.0883896	-0.0812136	-0.0578246	-0.0376863	-0.0337953	-0.0428651	-0.0480839	-0.051605	-0.068914	-0.0983223	-0.104935	-0.0931517	-0.0882158	-0.0889289	-0.0882246	-0.0843121		'J056'	-0.104028	-0.0826097	-0.0640169	-0.0440129	-0.0198435	0.00138797
'J063'	0.170999	0.164213	0.150878	0.136768	0.122966	0.0931764	0.0580197	0.0359705	0.0127467	0.0042556	0.0151237	0.019895	0.0204429	0.0538698	0.106191	0.161677	0.192661	0.181515	0.157515	0.119136	0.0562163	-0.00996374	-0.0689979	-0.106832	-0.124405	-0.137312	-0.143712	-0.144106	-0.142043	-0.143249	-0.150056	-0.16081	-0.166183	-0.160396	-0.151695	-0.14949	-0.157179	-0.171338	-0.185659	-0.201818	-0.219865		'J063'	-0.103913	-0.108257	-0.110604	-0.110544	-0.1067	-0.0863738
'J061'	0.0470126	0.0325738	0.0190015	0.0057913	-0.00460839	-0.00103182	0.00822318	0.0255363	0.0540727	0.0758596	0.0771932	0.0673698	0.0564236	0.0503892	0.0512403	0.0574543	0.073526	0.0700854	0.0457005	0.0101092	-0.0388824	-0.0882656	-0.124424	-0.146804	-0.161685	-0.169002	-0.171797	-0.167516	-0.15959	-0.150164	-0.142192	-0.141192	-0.142839	-0.141781	-0.141006	-0.143612	-0.144685	-0.142198	-0.13972	-0.138813	-0.138691		'J061'	-0.0776128	-0.0854317	-0.0912078	-0.0953728	-0.102222	-0.110854
'J057'	0.0393847	0.0238032	0.00895756	-0.00529136	-0.0167869	-0.00742636	0.000922658	0.00553505	0.0161384	0.0323274	0.0497932	0.0671626	0.0879013	0.105217	0.106917	0.0984363	0.0856227	0.0638565	0.0292927	-0.00571749	-0.0326754	-0.0544046	-0.0808307	-0.0993696	-0.112039	-0.119408	-0.121221	-0.12413	-0.133292	-0.147968	-0.160258	-0.170379	-0.180561	-0.189562	-0.192171	-0.189262	-0.183328	-0.179258	-0.175515	-0.17183	-0.168368		'J057'	-0.0587738	-0.0636894	-0.0682515	-0.0729109	-0.0791981	-0.088925
'J062'	0.0249642	0.0300428	0.0339298	0.0385723	0.0441308	0.0368518	0.0200615	0.0124476	0.0220382	0.0332898	0.0443441	0.0572355	0.0747173	0.0855318	0.07964	0.0678172	0.0693791	0.0733946	0.068678	0.0534573	0.039122	0.0200515	-0.0159071	-0.0551587	-0.0909489	-0.116811	-0.131223	-0.142047	-0.148847	-0.149064	-0.14563	-0.145032	-0.150274	-0.158407	-0.165475	-0.16948	-0.171921	-0.173728	-0.174808	-0.174702	-0.174565		'J062'	-0.106192	-0.10964	-0.112779	-0.116001	-0.118886	-0.117879
'S054'	-0.0662459	-0.0505706	-0.0361844	-0.0244744	-0.0150262	-0.0153892	-0.0125209	-0.0112907	-0.0160621	-0.0193841	-0.01356	-0.00751775	-0.0075181	-0.0116392	-0.00562035	0.0140933	0.0312922	0.0213884	0.00421061	-0.017068	-0.0483628	-0.090843	-0.126946	-0.133607	-0.131904	-0.129336	-0.120403	-0.112337	-0.113923	-0.123191	-0.134021	-0.143278	-0.148646	-0.15261	-0.155714	-0.156569	-0.157295	-0.162632	-0.169142	-0.176084	-0.183022		'S054'	0.0188167	0.013334	0.00880038	0.00634568	0.00447246	0.00901405
'J058'	0.091512	0.0668914	0.043993	0.0220418	0.00204647	9.699e-05	-0.00145044	-0.00638737	-0.0102822	-0.00545258	0.00427146	0.0129006	0.0284698	0.0504115	0.0699429	0.0769945	0.0722345	0.0691782	0.0621896	0.0436304	0.0168783	-0.0076686	-0.0332062	-0.0668842	-0.0939463	-0.110209	-0.120581	-0.123092	-0.122981	-0.126663	-0.135502	-0.145508	-0.154719	-0.15849	-0.158868	-0.157576	-0.155276	-0.156082	-0.156519	-0.158023	-0.161028		'J058'	-0.122895	-0.107308	-0.0933074	-0.0803284	-0.0681843	-0.0757749
'S053'	-0.0179844	-0.0173764	-0.0170202	-0.0180775	-0.0187458	-0.0144895	-0.00939611	-0.0150523	-0.0290923	-0.0440171	-0.050868	-0.050393	-0.046208	-0.0381458	-0.0210787	-0.00633959	-0.00333564	-0.0204822	-0.0393802	-0.0605347	-0.0798123	-0.0934815	-0.0888092	-0.075928	-0.0675173	-0.066948	-0.0684984	-0.0759462	-0.088607	-0.100607	-0.104287	-0.0918472	-0.0718354	-0.0578363	-0.048368	-0.0433064	-0.0509797	-0.0733342	-0.0955533	-0.119261	-0.143533		'S053'	-0.0925067	-0.0818243	-0.0707342	-0.0595338	-0.0489	-0.0350285
'J054'	-0.0146505	0.00448547	0.0202351	0.0316587	0.0416134	0.0308014	0.00509569	-0.0361008	-0.0782456	-0.104117	-0.10801	-0.101114	-0.0913365	-0.0843732	-0.0828352	-0.0967742	-0.124515	-0.148387	-0.161476	-0.174299	-0.188567	-0.197802	-0.205779	-0.220554	-0.231717	-0.238045	-0.241719	-0.236052	-0.215984	-0.194569	-0.1866	-0.189073	-0.195124	-0.206706	-0.225481	-0.247274	-0.262071	-0.273075	-0.282753	-0.292572	-0.30347		'J054'	-0.120965	-0.127378	-0.132757	-0.138167	-0.14487	-0.145911
'G091'	-0.0898573	-0.0589944	-0.0302929	-0.00208126	0.0255403	0.0284946	0.0271081	0.047236	0.0747697	0.0878313	0.0948734	0.099798	0.0984424	0.075802	0.0372611	0.00794928	-0.00908113	-0.0245649	-0.0365293	-0.0524112	-0.067033	-0.0855856	-0.104773	-0.125507	-0.147876	-0.168415	-0.180329	-0.188633	-0.193742	-0.195012	-0.190386	-0.186973	-0.187388	-0.186007	-0.175937	-0.162874	-0.1521	-0.14804	-0.143623	-0.13897	-0.135566		'G091'	-0.0978172	-0.0944376	-0.0934693	-0.0941152	-0.095329	-0.101713
'M047'	0.057739	0.0658254	0.072283	0.078136	0.0858029	0.0830123	0.0681872	0.0469785	0.0376337	0.0338532	0.0334834	0.0325677	0.0383341	0.0488921	0.0492368	0.0381135	0.0321457	0.0323694	0.0167613	-0.00860411	-0.0381276	-0.0642273	-0.101385	-0.139855	-0.16637	-0.178581	-0.182178	-0.180364	-0.175701	-0.171193	-0.16957	-0.169908	-0.167508	-0.162446	-0.161454	-0.162989	-0.162558	-0.162503	-0.163693	-0.16595	-0.16856		'M047'	-0.142321	-0.138121	-0.133237	-0.127156	-0.120565	-0.113052
'M048'	-0.00977894	0.0135139	0.0338456	0.0518985	0.0706811	0.0824234	0.0867381	0.0863856	0.0864581	0.0833805	0.0725442	0.0598563	0.0466994	0.0321357	0.0167399	0.00537623	0.00479882	0.0173067	0.0154301	-0.00028984	-0.0183206	-0.0368071	-0.0674386	-0.113571	-0.148785	-0.164403	-0.172344	-0.179116	-0.182855	-0.184613	-0.18065	-0.166797	-0.146665	-0.12239	-0.104124	-0.0994235	-0.110472	-0.137158	-0.164442	-0.193522	-0.223821		'M048'	-0.0887504	-0.0918926	-0.095589	-0.09895	-0.0998294	-0.0990743
'S052'	-0.0938697	-0.0636679	-0.0366846	-0.0119533	0.0141202	0.0436499	0.0761982	0.0933086	0.104103	0.127401	0.152698	0.153989	0.143001	0.140104	0.137155	0.109713	0.0575597	0.0136477	-0.0216801	-0.0587739	-0.0922557	-0.102165	-0.0921515	-0.090071	-0.0959351	-0.1057	-0.112299	-0.120203	-0.130246	-0.138709	-0.140033	-0.14311	-0.150582	-0.156176	-0.154916	-0.151575	-0.148035	-0.134065	-0.119166	-0.104419	-0.0894167		'S052'	0.0004522	0.00398985	0.00797211	0.0119883	0.0137991	0.01154
'J065'	0.0308392	0.0247258	0.0208823	0.0197878	0.0214228	0.0303381	0.0454789	0.0722154	0.0923793	0.0942349	0.0942598	0.0973983	0.0998349	0.0889587	0.0765053	0.0754465	0.0697069	0.0523784	0.0391693	0.0256226	0.0117544	-0.00597347	-0.0270594	-0.0359728	-0.0417618	-0.0539079	-0.0648468	-0.0716552	-0.0706302	-0.0688329	-0.0725021	-0.0791883	-0.0798431	-0.0784045	-0.0803913	-0.0799479	-0.0745996	-0.0753223	-0.0762386	-0.0773013	-0.0811053		'J065'	-0.0514328	-0.0686244	-0.0850487	-0.101875	-0.117514	-0.121159
'J067'	0.0867699	0.0608316	0.0357139	0.012312	-0.00985069	-0.0191962	-0.0176302	-0.00859621	0.0057802	0.0221366	0.0291778	0.0211147	0.00265886	-0.0157069	-0.0281167	-0.038927	-0.0433317	-0.0458215	-0.0503784	-0.0558626	-0.0639997	-0.0799772	-0.0983888	-0.108025	-0.111589	-0.110471	-0.106387	-0.103627	-0.102789	-0.105117	-0.111014	-0.119247	-0.12856	-0.13426	-0.136035	-0.134769	-0.13112	-0.130607	-0.131686	-0.13241	-0.132733		'J067'	-0.0638636	-0.0732609	-0.081819	-0.090423	-0.0985187	-0.100699
'S056'	-0.0648919	-0.0517818	-0.0394594	-0.0272936	-0.0139822	-0.00394122	0.00523392	0.0161347	0.0236257	0.0233337	0.0166053	0.00759952	-0.00423487	-0.0163148	-0.0222698	-0.0212143	-0.0212214	-0.0307681	-0.0444651	-0.0570343	-0.0700774	-0.083959	-0.0941903	-0.096507	-0.0981149	-0.101626	-0.104146	-0.10074	-0.0942132	-0.0906135	-0.0928057	-0.0958913	-0.100327	-0.111802	-0.1288	-0.143607	-0.151241	-0.159488	-0.169341	-0.179427	-0.189037		'S056'	-0.111695	-0.111701	-0.111344	-0.109823	-0.107568	-0.102539
'J066'	0.109036	0.107934	0.109103	0.109698	0.110599	0.127021	0.143914	0.147302	0.139662	0.125657	0.105271	0.0745663	0.0464792	0.0283903	0.0226843	0.0246739	0.03402	0.0390194	0.0405573	0.0365403	0.0221543	0.00169981	-0.0176999	-0.0335952	-0.049381	-0.0634982	-0.0728217	-0.0804053	-0.0894072	-0.102123	-0.118162	-0.130451	-0.143759	-0.15346	-0.150895	-0.144529	-0.139868	-0.128709	-0.114762	-0.101499	-0.0885337		'J066'	-0.107941	-0.0943523	-0.0795367	-0.0650924	-0.0524523	-0.0428467
'M045'	0.169432	0.137622	0.10662	0.0776535	0.0512087	0.0459288	0.0485083	0.0621399	0.0862625	0.109365	0.120787	0.120982	0.120408	0.116265	0.106319	0.0978221	0.0949037	0.0810932	0.0539025	0.0203507	-0.00556879	-0.0357385	-0.0686696	-0.0917193	-0.104819	-0.107786	-0.108098	-0.115682	-0.122862	-0.125307	-0.123549	-0.122681	-0.122066	-0.11563	-0.102577	-0.0928727	-0.0920433	-0.0988227	-0.104815	-0.11079	-0.117906		'M045'	-0.171276	-0.138821	-0.104859	-0.0692933	-0.033959	-0.0137853
'M046'	0.0713235	0.0641993	0.0587656	0.0552941	0.0469812	0.0171846	-0.00939507	-0.025421	-0.036964	-0.0458933	-0.0368742	-0.0156293	0.0129793	0.0458974	0.0666893	0.0736641	0.066495	0.0429539	0.0214484	-0.0028965	-0.034596	-0.0610787	-0.0814349	-0.0949182	-0.111868	-0.131218	-0.140464	-0.144863	-0.146309	-0.146517	-0.142258	-0.138194	-0.140537	-0.146836	-0.145356	-0.137036	-0.124227	-0.110167	-0.0950984	-0.0789903	-0.0627087		'M046'	-0.160139	-0.138257	-0.117293	-0.096954	-0.0768757	-0.0771383
'G090'	-0.134638	-0.118948	-0.103721	-0.0900497	-0.07571	-0.050441	-0.0160542	0.0134368	0.0245441	0.0241624	0.0146534	-0.00805152	-0.0448652	-0.0836324	-0.101945	-0.094742	-0.0802725	-0.0794027	-0.0900001	-0.0957192	-0.086697	-0.0756468	-0.0625514	-0.0391159	-0.0255677	-0.0252472	-0.0444444	-0.0777269	-0.098135	-0.0885615	-0.056536	-0.0277286	-0.0123142	-0.0106093	-0.0208715	-0.0480422	-0.0832871	-0.0871609	-0.0856287	-0.0813728	-0.0737916		'G090'	-0.138902	-0.133906	-0.130082	-0.126079	-0.120868	-0.124669
'S055'	0.112523	0.090683	0.0692458	0.0500122	0.0321968	0.0312476	0.0400329	0.0568184	0.0709094	0.0834106	0.0888311	0.0796619	0.0612053	0.04907	0.0383704	0.0222921	-0.00525937	-0.0356055	-0.0640606	-0.0930068	-0.120604	-0.137886	-0.139612	-0.13544	-0.133171	-0.131621	-0.129852	-0.128811	-0.13002	-0.130304	-0.125859	-0.123114	-0.123408	-0.123167	-0.123146	-0.125035	-0.129477	-0.135356	-0.141441	-0.14772	-0.154517		'S055'	-0.05974	-0.0485306	-0.0369261	-0.0258735	-0.0147779	-0.0100415
'G092'	0.0329236	0.0672485	0.10578	0.140136	0.172107	0.229587	0.284647	0.307113	0.277269	0.223977	0.182622	0.172245	0.139389	0.0849325	0.0370274	0.00312334	-0.0369689	-0.07549	-0.104762	-0.114029	-0.0976176	-0.0645608	-0.0311803	-0.0231192	-0.029731	-0.0320374	-0.0532005	-0.0974946	-0.132756	-0.14008	-0.140029	-0.140481	-0.136712	-0.118894	-0.0927493	-0.0777294	-0.0746206	-0.087009	-0.0970617	-0.111778	-0.13128		'G092'	-0.0915815	-0.102809	-0.112997	-0.120216	-0.126385	-0.127948
'G094'	-0.0552408	-0.0440932	-0.031516	-0.0173308	-0.00510823	0.0100646	0.0338284	0.0512114	0.0496867	0.037481	0.0288245	0.0191393	0.00148369	-0.0165876	-0.0157071	-0.00975578	-0.0161369	-0.0312441	-0.0357056	-0.0349761	-0.0383084	-0.0487846	-0.055235	-0.0660755	-0.0833368	-0.105236	-0.127677	-0.149721	-0.16446	-0.166996	-0.164139	-0.161435	-0.154216	-0.149287	-0.149332	-0.153781	-0.158605	-0.161474	-0.164057	-0.166491	-0.168772		'G094'	-0.129269	-0.101348	-0.0743522	-0.0496524	-0.0275564	-0.0169082
'G095'	0.126596	0.113138	0.100137	0.0879791	0.0759344	0.0734774	0.0799281	0.0868292	0.0806229	0.0701071	0.0615502	0.0406089	0.0184333	0.00589223	0.000194148	-0.00966115	-0.0223799	-0.0264482	-0.0334	-0.0559248	-0.0808949	-0.0911206	-0.0926322	-0.097601	-0.105482	-0.111249	-0.114192	-0.119293	-0.128525	-0.136563	-0.136137	-0.12966	-0.122743	-0.115666	-0.112163	-0.114368	-0.117219	-0.115902	-0.11509	-0.114421	-0.113042		'G095'	-0.0109955	-0.0127356	-0.0130721	-0.0139932	-0.0167471	-0.0162416
'G096'	-0.0539117	-0.0133975	0.0276196	0.0691619	0.107631	0.122147	0.129604	0.133607	0.125272	0.0978821	0.0530685	0.0112995	-0.0243914	-0.0601246	-0.0838067	-0.088184	-0.0713912	-0.0534152	-0.0532462	-0.0509074	-0.042403	-0.0466699	-0.068397	-0.0937813	-0.109768	-0.124152	-0.147123	-0.16701	-0.162868	-0.152416	-0.143556	-0.13035	-0.118225	-0.115012	-0.117668	-0.117938	-0.117983	-0.127538	-0.137623	-0.146444	-0.155007		'G096'	-0.122252	-0.107145	-0.0920792	-0.0761226	-0.0561337	-0.0350001
'G097'	0.0140927	0.0260562	0.0370955	0.0432891	0.0454526	0.0514425	0.0627064	0.0521775	0.0224829	0.00420081	0.00730221	0.00513168	-0.0085373	-0.0208243	-0.0292399	-0.041478	-0.0588186	-0.0670051	-0.0768813	-0.088897	-0.0965411	-0.0985453	-0.102915	-0.111446	-0.11215	-0.112382	-0.121411	-0.138028	-0.153403	-0.167128	-0.173501	-0.167777	-0.154974	-0.143425	-0.127386	-0.103729	-0.0902138	-0.0870046	-0.0816183	-0.0742442	-0.0672407		'G097'	0.0128928	-0.0150661	-0.0415949	-0.0662313	-0.0906889	-0.0987281
'G100'	0.128937	0.0944828	0.0643231	0.0369506	0.00785976	0.00487787	0.0188657	0.0241797	0.0193565	0.0175178	0.0125985	-0.00204876	-0.019126	-0.0175996	-0.00456959	0.00740861	0.0191001	0.0376672	0.0494627	0.0498222	0.0416214	0.0275966	-0.00235099	-0.0441979	-0.0821503	-0.106582	-0.103158	-0.0819796	-0.0546031	-0.0321522	-0.0166344	-0.0141747	-0.0296514	-0.0560664	-0.0792067	-0.0944611	-0.103923	-0.112505	-0.121786	-0.131839	-0.142427		'G100'	-0.140127	-0.130416	-0.119278	-0.105844	-0.0903066	-0.0655444
'J064'	-0.0908246	-0.0565156	-0.0237323	0.00796852	0.0386196	0.0687673	0.109297	0.144484	0.167878	0.186211	0.209763	0.210084	0.178552	0.134556	0.115918	0.121194	0.128402	0.105858	0.080508	0.0810613	0.0760342	0.0360134	-0.0168347	-0.0297409	-0.0246937	-0.022266	-0.031333	-0.0407262	-0.0468428	-0.0522062	-0.067074	-0.0797738	-0.0760839	-0.061765	-0.0520333	-0.0498217	-0.0538466	-0.0744406	-0.0982091	-0.124474	-0.152087		'J064'	0.00083103	-0.0193552	-0.0381303	-0.0542585	-0.0688749	-0.0748923
'J070'	0.0416405	0.0379417	0.0364794	0.0369313	0.0341521	0.036705	0.059096	0.0824475	0.0852811	0.0652546	0.0415128	0.0213994	0.00120789	-0.00945426	-0.00449294	0.0164596	0.0339933	0.030038	0.00871971	-0.0209575	-0.0532174	-0.0808444	-0.106807	-0.119138	-0.120701	-0.115053	-0.103087	-0.0903977	-0.083857	-0.0831666	-0.0847002	-0.0849421	-0.0825089	-0.0790704	-0.0737801	-0.0713655	-0.075895	-0.0885974	-0.100731	-0.114625	-0.13024		'J070'	-0.0649073	-0.0713607	-0.0787265	-0.0867154	-0.0936448	-0.0992045
'J071'	0.0827998	0.0683787	0.0555961	0.0437017	0.0309574	0.0348186	0.0569221	0.0801649	0.0893985	0.0927809	0.0931534	0.0889442	0.0754048	0.0618728	0.0588672	0.0669382	0.0710832	0.0552724	0.024531	0.00120809	-0.0109546	-0.0238394	-0.0375987	-0.0373526	-0.0415334	-0.0509781	-0.0664172	-0.0837271	-0.095941	-0.10084	-0.0998033	-0.100706	-0.110438	-0.123453	-0.130312	-0.135526	-0.137707	-0.137673	-0.136594	-0.135373	-0.134681		'J071'	-0.111645	-0.106522	-0.103407	-0.101314	-0.0991086	-0.102947
'J072'	0.459598	0.348263	0.245121	0.145913	0.0486865	0.00824121	0.00839832	0.0137665	0.0131282	0.00847287	0.00884988	0.0110255	0.00667162	0.00760849	0.0314342	0.0561133	0.0676251	0.0639433	0.0603679	0.0545917	0.039149	0.0119014	-0.00901975	-0.0339711	-0.0625627	-0.0896398	-0.110679	-0.119841	-0.119243	-0.117131	-0.11668	-0.11522	-0.111445	-0.103397	-0.0920318	-0.0825616	-0.0730117	-0.0631671	-0.0523812	-0.0440258	-0.0370028		'J072'	-0.0378716	-0.0288279	-0.0221122	-0.015643	-0.00766684	-0.0138975
'J073'	0.0630945	0.052911	0.040801	0.0267341	0.0171636	0.0168117	0.0109027	0.000906728	0.00629791	0.0167639	0.024732	0.0387141	0.0510875	0.0547044	0.052912	0.0451852	0.0359783	0.028282	0.0169055	0.00351595	-0.0116219	-0.0307843	-0.0567539	-0.0955801	-0.128687	-0.147436	-0.157261	-0.159981	-0.159376	-0.159135	-0.16289	-0.169235	-0.175768	-0.179054	-0.182151	-0.184157	-0.183202	-0.179488	-0.176206	-0.173022	-0.169428		'J073'	-0.0691246	-0.0646587	-0.0614608	-0.0598436	-0.0615741	-0.0715329
'L023'	0.172197	0.167862	0.163519	0.157692	0.149606	0.122134	0.0901964	0.0624631	0.0365301	0.0159769	0.0226978	0.0412021	0.0544493	0.0611939	0.0635854	0.056893	0.0412321	0.0322466	0.0382692	0.0425554	0.0265014	0.00227151	-0.025146	-0.0608721	-0.0910787	-0.111895	-0.122722	-0.120602	-0.116488	-0.115471	-0.119552	-0.131587	-0.145997	-0.152218	-0.150465	-0.143838	-0.137151	-0.128198	-0.1177	-0.106813	-0.0970315		'L023'	-0.0484829	-0.0403992	-0.0340617	-0.0299275	-0.0300414	-0.0454419
'L027'	0.0392825	0.0313289	0.0241577	0.018138	0.0118682	0.0113126	0.0113857	0.010851	0.015565	0.0266451	0.0300337	0.0283506	0.0294864	0.0376611	0.0434919	0.0423674	0.032244	0.00489613	-0.0261236	-0.0460181	-0.0700092	-0.0985435	-0.116844	-0.116603	-0.11626	-0.1257	-0.13587	-0.13603	-0.137913	-0.146615	-0.153919	-0.152775	-0.15241	-0.158398	-0.160976	-0.157278	-0.154147	-0.156182	-0.15854	-0.160328	-0.161717		'L027'	-0.0546654	-0.0707332	-0.0850126	-0.0980754	-0.110801	-0.111328
'S057'	-0.0873556	-0.0653612	-0.0422084	-0.0193735	0.00192092	0.0259894	0.0465405	0.0539335	0.0516237	0.0491243	0.0493076	0.054819	0.0669461	0.0766022	0.0828643	0.078375	0.0572689	0.0192033	-0.0155216	-0.0462194	-0.0758768	-0.104723	-0.121421	-0.130286	-0.140398	-0.15251	-0.162205	-0.167262	-0.16597	-0.154291	-0.140101	-0.130776	-0.124849	-0.119973	-0.120722	-0.12813	-0.129254	-0.120713	-0.114111	-0.106528	-0.0975796		'S057'	-0.0253117	-0.0163658	-0.0124711	-0.0126514	-0.00994289	-0.0194427
'S058'	0.162164	0.130055	0.100337	0.0720549	0.0466297	0.0459224	0.0523946	0.0608266	0.0750882	0.0871241	0.0873929	0.0777309	0.0687629	0.0628966	0.0526824	0.0399972	0.0295595	0.0187452	0.00442613	-0.0152439	-0.0394421	-0.0625323	-0.0870685	-0.114285	-0.137235	-0.150726	-0.150483	-0.135689	-0.109878	-0.0833228	-0.0661681	-0.0658918	-0.0787126	-0.0959325	-0.111778	-0.120013	-0.11695	-0.106927	-0.0964532	-0.0851041	-0.0744363		'S058'	-0.109064	-0.11943	-0.127941	-0.135285	-0.143436	-0.146483
'S059'	0.159151	0.140387	0.122391	0.104854	0.0883923	0.0875862	0.0860021	0.0804365	0.0623861	0.0417947	0.0333519	0.0234383	0.0185462	0.0225039	0.0293906	0.0369119	0.0394188	0.0270612	0.0120639	-0.00808264	-0.0225475	-0.0393561	-0.0569904	-0.0711837	-0.0831949	-0.0901852	-0.0913047	-0.0915879	-0.0889103	-0.0869146	-0.0879542	-0.0951089	-0.105734	-0.112	-0.114899	-0.115915	-0.109764	-0.0989608	-0.0890298	-0.0795429	-0.0695893		'S059'	0.106321	0.0703805	0.0350967	0.0012971	-0.0297243	-0.0446266
'G098'	0.013319	0.0164829	0.0170503	0.0143617	0.0113833	-0.00253429	-0.0148346	-0.0253432	-0.0242471	-0.0191058	-0.0150514	-0.0218227	-0.0396635	-0.0599302	-0.0825398	-0.10119	-0.101281	-0.0767304	-0.0531658	-0.0412398	-0.0430694	-0.0446826	-0.0576111	-0.0773907	-0.0946683	-0.11137	-0.11997	-0.108455	-0.0902003	-0.077966	-0.074255	-0.0712768	-0.0719805	-0.0813529	-0.101778	-0.119757	-0.131022	-0.134818	-0.138129	-0.141772	-0.14625		'G098'	-0.127797	-0.114424	-0.097511	-0.0776885	-0.0540355	-0.0185554
'G099'	-0.0343443	-0.0226425	-0.0124896	-0.00344298	0.00365285	0.00596736	0.0133911	0.0246241	0.0243866	0.0158257	0.0184101	0.0168009	0.00413734	-0.00777462	-0.0183447	-0.01986	-0.0257033	-0.0393064	-0.0526128	-0.0612194	-0.0644815	-0.0673143	-0.0765415	-0.0951578	-0.114602	-0.133726	-0.156587	-0.181371	-0.192823	-0.192599	-0.186313	-0.178181	-0.173898	-0.171559	-0.173291	-0.176516	-0.176509	-0.157893	-0.138009	-0.115781	-0.0899937		'G099'	-0.0738856	-0.0706246	-0.067318	-0.0630545	-0.0556327	-0.0394698
'L024'	-0.138827	-0.103211	-0.0702743	-0.0403066	-0.0140922	0.00176532	0.0219467	0.0376379	0.0457241	0.0593785	0.0764584	0.0778335	0.0581734	0.0337683	0.0127321	-0.0104059	-0.0342355	-0.0571343	-0.0723383	-0.0838127	-0.102162	-0.119123	-0.118998	-0.108979	-0.104774	-0.101919	-0.0937815	-0.0882365	-0.0917954	-0.0981382	-0.105026	-0.116998	-0.128737	-0.13597	-0.134889	-0.128947	-0.118808	-0.107458	-0.0958279	-0.0849261	-0.0752562		'L024'	-0.115018	-0.0992803	-0.0848344	-0.0717987	-0.0580291	-0.0475167
'L025'	-0.00410181	0.00406002	0.0122227	0.0178379	0.0221327	0.0249011	0.0251457	0.0178496	0.00495534	-0.00109859	-0.00393789	0.000146114	0.0189839	0.0424724	0.0573263	0.0669959	0.0787841	0.0897822	0.0733483	0.0335579	-0.00445194	-0.0295299	-0.0609069	-0.0979536	-0.128423	-0.148444	-0.166482	-0.181945	-0.194156	-0.201311	-0.199762	-0.188558	-0.173171	-0.159178	-0.152655	-0.14811	-0.132448	-0.0917921	-0.0509743	-0.00869758	0.0377897		'L025'	-0.180446	-0.176621	-0.171489	-0.165226	-0.158533	-0.14838
'L026'	0.162654	0.148175	0.133316	0.11723	0.0968441	0.0697237	0.0542907	0.0470116	0.0408015	0.0418745	0.0526075	0.0639716	0.0656541	0.0578121	0.0492453	0.0418147	0.0385108	0.0326526	0.0209083	0.00278904	-0.0198517	-0.0493401	-0.0810042	-0.109902	-0.133845	-0.150074	-0.155487	-0.158127	-0.161233	-0.164115	-0.163783	-0.160896	-0.157219	-0.149846	-0.140947	-0.136512	-0.137951	-0.141278	-0.144436	-0.149226	-0.154962		'L026'	-0.153933	-0.148681	-0.144111	-0.140713	-0.138152	-0.138052
'G101'	0.158281	0.117618	0.0802904	0.0458886	0.0134723	0.00963338	0.0172461	0.0335135	0.0487865	0.0534256	0.0574519	0.0760084	0.0989839	0.121689	0.124065	0.111712	0.0773363	0.0296583	0.000801671	-0.00981616	-0.0149666	-0.0114955	-0.00789861	-0.0337092	-0.0677235	-0.104101	-0.127096	-0.121786	-0.0932759	-0.0694067	-0.0674234	-0.0825392	-0.102924	-0.124696	-0.144664	-0.157748	-0.154975	-0.138054	-0.11984	-0.103397	-0.0878245		'G101'	-0.248217	-0.231931	-0.214558	-0.196694	-0.17931	-0.161606
'L021'	0.0324064	0.0526067	0.0719038	0.0926306	0.112586	0.114133	0.114756	0.129663	0.146306	0.14578	0.143143	0.153656	0.168682	0.179282	0.178202	0.171795	0.151951	0.107275	0.0661139	0.0321267	-0.00561983	-0.0347874	-0.0503577	-0.0581149	-0.0659982	-0.078735	-0.0834396	-0.0758005	-0.0764578	-0.0861181	-0.100287	-0.115065	-0.125435	-0.12959	-0.125253	-0.117666	-0.112425	-0.100018	-0.0859287	-0.0737318	-0.0625599		'L021'	-0.164355	-0.166584	-0.169242	-0.171898	-0.172732	-0.168075
'L022'	-0.0467952	-0.0206636	0.00073551	0.0169354	0.0291316	0.0205241	0.0115251	0.00583949	0.0190424	0.0435779	0.0693514	0.091655	0.104731	0.110332	0.0943402	0.0598114	0.0210125	-0.0278053	-0.075848	-0.125689	-0.168821	-0.182512	-0.174814	-0.169857	-0.1732	-0.1788	-0.189514	-0.207252	-0.220287	-0.220173	-0.215087	-0.210082	-0.202934	-0.19774	-0.198796	-0.20636	-0.213461	-0.215594	-0.217723	-0.220217	-0.222224		'L022'	-0.0575227	-0.0632529	-0.0697467	-0.0750064	-0.081835	-0.0920641
'S060'	-0.125571	-0.0988835	-0.0747419	-0.0545105	-0.0368828	-0.0345118	-0.0418412	-0.0578288	-0.0672406	-0.0608382	-0.0360178	-0.00479143	0.0246393	0.041244	0.0439198	0.0465914	0.0523981	0.046012	0.0208695	-0.00592408	-0.0309318	-0.0648367	-0.116321	-0.15172	-0.170853	-0.179386	-0.18265	-0.184044	-0.184918	-0.184985	-0.182852	-0.179117	-0.176135	-0.175129	-0.175288	-0.175588	-0.177336	-0.180106	-0.182657	-0.184986	-0.18716		'S060'	-0.0229575	0.00700352	0.0330978	0.0564356	0.0799714	0.08609
'G093'	-0.0166297	-0.0187339	-0.0242082	-0.0325931	-0.0375924	-0.0329569	-0.0234806	-0.0272031	-0.0314898	-0.0227441	-0.020806	-0.0316068	-0.0573438	-0.0819501	-0.0860423	-0.0925126	-0.107119	-0.122646	-0.135099	-0.142513	-0.152034	-0.168186	-0.16938	-0.16443	-0.163877	-0.160449	-0.143186	-0.122949	-0.110117	-0.103038	-0.0970793	-0.101345	-0.117156	-0.129418	-0.131615	-0.131821	-0.134139	-0.138011	-0.143132	-0.149635	-0.157397		'G093'	0.0333397	0.0257285	0.016104	0.0108146	0.00619389	-0.013831
'J075'	-0.044354	-0.0338063	-0.0217717	-0.00819425	0.00629724	0.0216051	0.0303836	0.0349487	0.0307233	0.0159528	-0.00393451	-0.0176748	-0.0206129	-0.0254037	-0.0307336	-0.028532	-0.0202533	-0.0079424	-0.00312193	-0.000384607	-0.00290491	-0.0122718	-0.0419925	-0.0809018	-0.106778	-0.120474	-0.130102	-0.136192	-0.143679	-0.151563	-0.151881	-0.148123	-0.145428	-0.139164	-0.132216	-0.132438	-0.144962	-0.157787	-0.169164	-0.179842	-0.189335		'J075'	-0.0476905	-0.0437996	-0.0420401	-0.0422792	-0.0442717	-0.0587376
'J076'	0.0684943	0.0611141	0.0549837	0.0510024	0.0476522	0.0542236	0.0651081	0.0735793	0.0803816	0.0837394	0.0743281	0.0500308	0.0241286	0.00762684	0.00344494	0.00220457	-0.00266492	-0.0163321	-0.0265976	-0.0386937	-0.0546636	-0.0798001	-0.0985605	-0.105116	-0.110053	-0.119335	-0.123954	-0.118301	-0.104677	-0.0951539	-0.0925382	-0.0943824	-0.0994511	-0.113374	-0.133752	-0.150432	-0.154783	-0.141947	-0.127639	-0.112651	-0.0960707		'J076'	-0.0424363	-0.0574232	-0.0714897	-0.0839771	-0.0949124	-0.0919499
'J077'	0.0670203	0.0541416	0.0394977	0.0265114	0.0164206	0.00636638	-0.00593699	-0.0101529	-0.0114744	-0.0133849	-0.0165855	-0.0204405	-0.025378	-0.0192185	-0.00269607	0.0213738	0.0273577	-0.0105053	-0.0466136	-0.0569106	-0.0751324	-0.103032	-0.120865	-0.10617	-0.0876818	-0.085274	-0.0910427	-0.0870553	-0.0769084	-0.0580012	-0.0413099	-0.0327265	-0.0290675	-0.0264308	-0.0255108	-0.0335885	-0.0530605	-0.0745049	-0.0952369	-0.116004	-0.138023		'J077'	-0.0658107	-0.0491317	-0.0333842	-0.0184718	-0.00492448	-0.00403757
'J078'	0.0478665	0.0457556	0.0437058	0.0422284	0.0402838	0.0310739	0.0166707	0.0074881	0.000329459	-0.0073901	-0.0269016	-0.0438518	-0.0461867	-0.0412158	-0.0386857	-0.0354916	-0.0257607	-0.0234612	-0.0379113	-0.063092	-0.0848777	-0.102371	-0.117284	-0.126521	-0.128909	-0.122881	-0.116183	-0.108343	-0.100082	-0.0942091	-0.0950944	-0.0978635	-0.102345	-0.108748	-0.117617	-0.125329	-0.133947	-0.146175	-0.158781	-0.171888	-0.185149		'J078'	-0.0721893	-0.0727198	-0.0731154	-0.0740717	-0.0771713	-0.0739486
'L028'	-0.0524923	-0.025369	0.00126914	0.027957	0.0514619	0.050019	0.0516231	0.0680602	0.083443	0.0854021	0.0824967	0.0870492	0.0877869	0.0686295	0.0482536	0.0590003	0.0895044	0.105299	0.0920168	0.0821558	0.0688663	0.0343773	-0.0303159	-0.0798936	-0.107554	-0.125845	-0.144946	-0.159012	-0.16715	-0.165589	-0.158976	-0.152673	-0.144883	-0.136938	-0.131348	-0.133182	-0.144277	-0.151014	-0.155819	-0.160269	-0.164473		'L028'	-0.062408	-0.0649482	-0.0681611	-0.0704308	-0.0714795	-0.0688497
'L029'	0.172227	0.142219	0.112527	0.0843397	0.058303	0.0358944	0.0145094	0.00456164	0.00361957	0.00130932	-0.00387203	-0.00591397	-0.00830831	-0.0017906	0.0135036	0.0354329	0.0616968	0.0750978	0.0636569	0.0473366	0.0298925	0.00291832	-0.0320753	-0.0636849	-0.0781533	-0.0836625	-0.100351	-0.1239	-0.133082	-0.133958	-0.143579	-0.15962	-0.169188	-0.169558	-0.166486	-0.167073	-0.16889	-0.159711	-0.148417	-0.137567	-0.127117		'L029'	-0.165289	-0.165986	-0.167079	-0.167687	-0.167823	-0.165705
'L030'	-0.0201998	0.00125737	0.0229172	0.0457952	0.0708474	0.090219	0.102678	0.123889	0.1446	0.146203	0.128189	0.115819	0.100804	0.0725695	0.044471	0.0318332	0.0258329	0.00281021	-0.0154946	-0.00478916	0.00486988	-0.00734307	-0.0256847	-0.0381844	-0.0494178	-0.07475	-0.110699	-0.129018	-0.12988	-0.126525	-0.12481	-0.127017	-0.126794	-0.1282	-0.131422	-0.132362	-0.128755	-0.10823	-0.0854272	-0.0605121	-0.0337643		'L030'	-0.144489	-0.103662	-0.0636763	-0.0256829	0.00704901	0.00699168
'G102'	0.133492	0.114146	0.0965062	0.0788747	0.0593577	0.0257823	-0.0133743	-0.0569075	-0.0995115	-0.133606	-0.147464	-0.129138	-0.105047	-0.0764806	-0.0252408	0.0306168	0.0687758	0.0848267	0.110645	0.126751	0.100707	0.0349616	-0.0306763	-0.0911405	-0.133747	-0.158955	-0.15761	-0.13682	-0.112007	-0.0944101	-0.0943559	-0.104204	-0.104984	-0.100337	-0.101011	-0.108771	-0.11871	-0.136787	-0.155938	-0.177314	-0.2003		'G102'	-0.0621016	-0.0702826	-0.0778849	-0.0803769	-0.0831723	-0.103399
'J069'	0.086199	0.0914022	0.0935024	0.092428	0.0885573	0.075545	0.0597501	0.0363053	0.0119688	0.00481618	0.00416051	-0.00430508	-0.0134479	-0.0115398	-0.00461095	-0.00148791	-0.00364529	-0.0091554	-0.0235444	-0.0402595	-0.0494155	-0.061754	-0.073438	-0.0837142	-0.0924371	-0.10487	-0.125039	-0.142619	-0.146884	-0.148755	-0.152932	-0.153833	-0.152479	-0.15018	-0.146587	-0.139949	-0.134405	-0.128313	-0.121091	-0.114144	-0.108476		'J069'	-0.128401	-0.114764	-0.10125	-0.0879168	-0.076482	-0.0630946
'J074'	0.0522439	0.0451004	0.0362146	0.0276114	0.0206213	0.00703608	-0.0116506	-0.0247554	-0.0320314	-0.0327225	-0.0333784	-0.0349249	-0.032442	-0.0240804	-0.0132203	-0.000705933	0.00960549	0.014448	0.00334631	-0.0156669	-0.0388036	-0.0630305	-0.0915789	-0.114078	-0.127707	-0.1333	-0.137304	-0.140222	-0.139954	-0.139438	-0.139841	-0.138169	-0.132351	-0.131174	-0.13473	-0.136655	-0.132596	-0.123859	-0.11516	-0.10542	-0.0942979		'J074'	-0.0774512	-0.0669815	-0.0574817	-0.0470886	-0.0355003	-0.033775
'J079'	-0.0196019	0.019576	0.0537617	0.0813342	0.103837	0.108161	0.116791	0.111162	0.0893857	0.0769982	0.0753364	0.0766861	0.0604711	0.0349979	0.0182845	0.0104512	-6.69036e-05	-0.00775385	-0.0264233	-0.051053	-0.0758348	-0.0985066	-0.12338	-0.145466	-0.153168	-0.141807	-0.124376	-0.106403	-0.0973394	-0.100326	-0.113715	-0.128357	-0.142293	-0.154469	-0.166875	-0.171311	-0.166932	-0.147187	-0.126095	-0.104425	-0.080736		'J079'	-0.000102645	-0.0186835	-0.0354874	-0.051146	-0.0682456	-0.0791597
'J080'	0.194581	0.185238	0.167953	0.146391	0.131053	0.109138	0.0699583	0.0195487	-0.0089285	-0.0146331	-0.0094147	-0.00407698	0.00134248	0.0249813	0.0492504	0.0582398	0.04721	0.0220508	0.00659858	0.000836282	-0.0125685	-0.0192726	-0.0252746	-0.0425418	-0.0703612	-0.106327	-0.136929	-0.148715	-0.153519	-0.156405	-0.157822	-0.158973	-0.162691	-0.171087	-0.181862	-0.186212	-0.183205	-0.176044	-0.16939	-0.162416	-0.154539		'J080'	-0.0116063	-0.0194315	-0.0303964	-0.0437518	-0.0526695	-0.0569268
'L031'	0.158963	0.146603	0.132989	0.11794	0.101623	0.0728539	0.0462118	0.0283658	0.0160013	0.0183982	0.0325101	0.0431389	0.0389548	0.0308157	0.0271673	0.0211004	0.0166565	0.0354247	0.0400627	0.0253316	-0.00156405	-0.0315032	-0.0615627	-0.0988271	-0.125848	-0.130255	-0.129967	-0.135675	-0.141989	-0.149847	-0.156994	-0.167285	-0.175374	-0.168833	-0.156439	-0.145965	-0.134831	-0.133478	-0.133402	-0.135666	-0.140562		'L031'	-0.0631103	-0.0616123	-0.0619035	-0.0625777	-0.0634219	-0.0681837
'M049'	0.224969	0.175247	0.12679	0.0791565	0.0352998	0.0216247	0.0196493	0.0312831	0.0599897	0.0877227	0.105926	0.125055	0.160365	0.177657	0.173135	0.173096	0.185249	0.164047	0.112225	0.0586357	0.0357971	0.0173208	-0.0138682	-0.0387994	-0.0553358	-0.0573067	-0.0628053	-0.0878118	-0.11298	-0.130174	-0.142439	-0.152633	-0.165112	-0.166531	-0.159833	-0.158871	-0.170217	-0.193767	-0.217307	-0.242225	-0.267531		'M049'	-0.176832	-0.176299	-0.173627	-0.170049	-0.168334	-0.167988
'M050'	0.0955628	0.0953914	0.0901979	0.0839467	0.078032	0.0486167	0.0190237	0.00836517	0.0131901	0.0164617	0.0190016	0.0286673	0.0404569	0.0553731	0.0659048	0.07671	0.0797499	0.0715859	0.0551153	0.0337818	0.0147637	0.018133	0.0353003	0.0368038	0.0213306	-0.000151632	-0.030602	-0.068366	-0.0986608	-0.10372	-0.0844589	-0.0660875	-0.0548576	-0.049518	-0.0512851	-0.063633	-0.0854166	-0.104275	-0.121186	-0.136464	-0.151629		'M050'	0.0251141	-0.0166463	-0.0554061	-0.0914039	-0.128489	-0.152239
'M051'	0.293241	0.23612	0.183209	0.128807	0.0737807	0.0494177	0.0376531	0.0156859	-0.0184884	-0.0326764	-0.00833054	0.0397919	0.0758506	0.0956736	0.107361	0.0997675	0.0624943	0.0351936	0.0193672	0.0164298	0.000694153	-0.022642	-0.0459711	-0.0879333	-0.12799	-0.15833	-0.17479	-0.169792	-0.160569	-0.15294	-0.149249	-0.154401	-0.165201	-0.174612	-0.177818	-0.179412	-0.187147	-0.197096	-0.205402	-0.215067	-0.227871		'M051'	-0.127454	-0.121493	-0.117	-0.115268	-0.113431	-0.0989907
'M052'	0.243822	0.177476	0.114241	0.0545269	-0.00546363	-0.0486058	-0.0668331	-0.0547267	-0.0258782	0.0122733	0.0541108	0.0928529	0.125083	0.129431	0.0976862	0.0376995	-0.0172301	-0.0282227	-0.0243821	-0.016723	0.000283288	0.033664	0.0391487	-0.00838146	-0.0639889	-0.10897	-0.151225	-0.179419	-0.195401	-0.19648	-0.189427	-0.18392	-0.178718	-0.170723	-0.164428	-0.165696	-0.174951	-0.182891	-0.189327	-0.195682	-0.20237		'M052'	-0.0948737	-0.10543	-0.115349	-0.125437	-0.135389	-0.141347
'M053'	0.11319	0.103004	0.0956669	0.0915722	0.0850505	0.0972043	0.124903	0.146659	0.142891	0.119738	0.0880141	0.0589494	0.0324208	0.0248949	0.0392317	0.0767251	0.117457	0.133626	0.122779	0.106989	0.0921594	0.0731988	0.0335023	0.00389381	-0.0107685	-0.0166579	-0.0211626	-0.0300636	-0.0444254	-0.0578822	-0.0759769	-0.0990608	-0.122779	-0.143766	-0.16028	-0.174287	-0.185178	-0.191416	-0.197853	-0.204052	-0.209859		'M053'	-0.123505	-0.131314	-0.140021	-0.14886	-0.155929	-0.162363
'M054'	0.292655	0.312706	0.329637	0.342559	0.354485	0.341756	0.315041	0.274992	0.241637	0.205057	0.173414	0.151908	0.14327	0.137815	0.120744	0.0988097	0.0858374	0.0820406	0.0708649	0.0541858	0.0330774	0.0236945	0.00474286	-0.0212487	-0.0441766	-0.0671905	-0.0811672	-0.0762375	-0.069225	-0.0681378	-0.0591118	-0.024111	0.0111164	0.0201338	0.0119348	-0.000794192	-0.0235182	-0.0582867	-0.0939517	-0.128423	-0.160471		'M054'	-0.107053	-0.0979697	-0.0909462	-0.085452	-0.0816634	-0.0922476
'M055'	0.0721648	0.0700519	0.0699604	0.0711551	0.0696087	0.0585815	0.0518362	0.04784	0.0463264	0.0518903	0.0741154	0.103316	0.12272	0.129215	0.129069	0.108848	0.0757131	0.0538332	0.0450479	0.0402039	0.0313229	0.0159638	0.00711256	-0.00320978	-0.0193333	-0.0415112	-0.0639679	-0.0803234	-0.0902002	-0.104416	-0.12247	-0.130304	-0.125521	-0.12256	-0.127275	-0.134727	-0.137995	-0.145536	-0.153685	-0.163922	-0.175485		'M055'	-0.261402	-0.235758	-0.21206	-0.190661	-0.170815	-0.161127
'M056'	-0.0305613	-0.00175051	0.0234756	0.0460188	0.0732486	0.108933	0.121382	0.111072	0.110555	0.124391	0.118125	0.0941747	0.0810982	0.0769946	0.0639105	0.0400684	0.018626	-0.00619037	-0.0378656	-0.0734227	-0.101494	-0.120385	-0.122919	-0.11	-0.103971	-0.102001	-0.0998146	-0.105124	-0.119473	-0.130487	-0.129704	-0.126366	-0.129157	-0.134263	-0.140311	-0.147653	-0.157891	-0.163214	-0.167366	-0.1706	-0.173601		'M056'	-0.138817	-0.130886	-0.121983	-0.112832	-0.103252	-0.0949929
'S061'	0.094431	0.0942885	0.0893585	0.0844453	0.0808198	0.0596424	0.0415854	0.0348713	0.0262163	0.0207054	0.0220536	0.0101336	-0.0174043	-0.0417522	-0.0482184	-0.0374662	-0.0203354	-0.00626019	-0.00582029	-0.0137272	-0.0227609	-0.0303001	-0.0424132	-0.0393551	-0.0450821	-0.0567579	-0.068981	-0.0935589	-0.130708	-0.15801	-0.165105	-0.163983	-0.161	-0.153045	-0.136786	-0.117746	-0.106358	-0.100082	-0.0918405	-0.0850066	-0.080935		'S061'	-0.00950303	-0.0117582	-0.0131911	-0.0148552	-0.0165764	-0.0146459
'S062'	0.0394473	0.0411167	0.0428168	0.0498389	0.0622478	0.0661573	0.0594031	0.0790457	0.107456	0.12354	0.12587	0.120568	0.113509	0.0946018	0.0632823	0.0313599	-0.00701702	-0.0358375	-0.055378	-0.0664281	-0.0720494	-0.0666724	-0.0617248	-0.0581066	-0.0548104	-0.0513859	-0.0524706	-0.0612704	-0.0761984	-0.0820714	-0.0719259	-0.0623498	-0.063014	-0.0657396	-0.0604558	-0.0569054	-0.0665852	-0.071205	-0.0729256	-0.0721547	-0.0695805		'S062'	-0.00346778	-0.0212898	-0.0388488	-0.0537688	-0.070228	-0.0929558
'S064'	0.174668	0.175601	0.173752	0.170051	0.169029	0.150667	0.113599	0.0760436	0.0491231	0.0193207	-0.00633666	-0.00878978	0.00675202	0.0323117	0.0514219	0.0622924	0.0761024	0.0733101	0.0445227	0.00405133	-0.0282499	-0.0487167	-0.0659348	-0.0848851	-0.0977556	-0.0975402	-0.0962168	-0.0961814	-0.0961789	-0.103986	-0.117577	-0.127472	-0.135227	-0.132456	-0.120975	-0.102839	-0.0857312	-0.0832452	-0.0815497	-0.0831039	-0.0873102		'S064'	-0.0303628	-0.0593968	-0.0841775	-0.106125	-0.12502	-0.123828
[truncated: 6 more rows]
[truncated: 35 more columns]

## Sheet: Figure 2C
Trial Initiation Time
	Regression Coefficients
	Trials Back
Rat	1	2	3	4	5	6
'C015'	-0.0250655	0	0	0	0	0
'C033'	-0.045932	-0.0233438	-0.0164057	-0.014017	-0.0133737	-0.00965983
'C034'	-0.0206506	-0.00936899	0	0	0	0
'C035'	-0.0361226	-0.0156684	-0.0084254	0	0	0
'C036'	-0.0346869	-0.0160517	0	0	0	0
'E001'	-0.038785	-0.0235878	-0.0231626	-0.0150424	0	0
'E002'	-0.0291642	-0.0328672	0	0	0	0
[truncated: 286 more rows]

[truncated: 64 more sheets: Figure 2D, Figure 2E, Figure 2F, Figure 2G, Figure 2H, Figure 2J, Figure 2K, Figure 2L, Figure 3B, Figure 3C, Figure 3D, Figure 3E, Figure 3F, Figure 3G, Figure 3H, Figure 3I, Figure 3J, Figure 3L, Figure 4A, Figure 4B …]
